# Supplementary material for: Opposing role of phagocytic receptors MERTK and AXL in Progranulin deficient FTD
Source: Commun Biol. 2025 Jul 1;8:971. doi: 10.1038/s42003-025-08368-2 (PMC12218935; doi:10.1038/s42003-025-08368-2)
Supplement: Supplementary file 3 — Supplementary Data 1-5 [file 42003_2025_8368_MOESM3_ESM.xlsx]

## Sheet: Supp Data 1
Supplementary Data 1: Patient clinical information (refer to Fig. 1)
Table of characteristics pertaining to the 24 donors whose brain tissues were used in this manuscript. Samples used for single nuclei RNAseq and western blot indicated.
Clinical diagnosis: non-fluent variant primary progressive aphasia (nfv-PPA), cortical basal syndrome (CBS), behavioral variant frontotemporal dementia (bv-FTD), primary progressive aphasia (PPA).
Neuropathological diagnosis: frontotemporal lobar degeneration (FTLD), Alzheimer’s disease neuropathological change (ADNC), Consortium to Establish a Registry for Alzheimer’s Disease neuritic plaque (CERAD NP).
Sex	Age at death	Clinical Diagnosis	Primary Neuropath Diagnosis	Comorbid Neuropath Diagnosis	Post-mortem interval (hrs)	ADThal Phase	AD Braak Stage	AD CERAD NP Score	ADNC Level	LBD Stage	Region used in study	Included in single cell analysis	Incuded in Western blot
M	74	nfvPPA, CBS	FTLD-TDP-A		30.9	4	5	2	3	0	superior frontal gyrus		yes
F	73	nfvPPA, CBS	FTLD-TDP-A		20.7	0	2	0	0	0	superior frontal gyrus		yes
F	66	bvFTD	FTLD-TDP-A		7.4	1	0	1	1	0	superior frontal gyrus		yes
M	68	bvFTD	FTLD-TDP-A		13.5	0	0	0	0	1	superior frontal gyrus	yes
M	64	bvFTD	FTLD-TDP-A		7.2	0	2	0	0	0	superior frontal gyrus	yes	yes
F	70	PPA, unspecified	FTLD-TDP-A		9.1	1	1	0	1	0	superior frontal gyrus	yes	yes
F	56	bvFTD	FTLD-TDP-A		7.6	2	1	0	1	0	superior frontal gyrus		yes
F	78	FTD, mixed	FTLD-TDP-A		19	2	0	2	1	0	superior frontal gyrus	yes
F	66	bvFTD	FTLD-TDP-A		17.1	0	0	0	0	0	superior frontal gyrus		yes
F	64	CBS	FTLD-TDP-A		10.5	2	1	0	1	0	superior frontal gyrus	yes
F	63	bvFTD	FTLD-TDP-A		10.4	4	1	2	1	0	superior frontal gyrus	yes	yes
F	84	bvFTD	FTLD-TDP-A		10.7	2	3	1	1	0	superior frontal gyrus	yes	yes
M	76	Control	None	ADNC, low; AGD	8.2	1	2	1	1	0	superior frontal gyrus		yes
F	98	Control	None	LBD, transitional limbic; ADNC low	17	2	4	1	1	2	superior frontal gyrus	yes
F	86	Control	iLBD, brainstem predominant		6.4	2	0	0	1	4	superior frontal gyrus	yes	yes
F	92	Control	None		8	0	2	0	0	0	superior frontal gyrus		yes
F	82	Control	None		9.6	2	1	0	1	0	superior frontal gyrus	yes	yes
F	60	Control	None		20.5	3	0	0	1	0	superior frontal gyrus	yes	yes
F	67	Control	None		19.4	0	0	0	0	0	superior frontal gyrus	yes	yes
M	95	Control	None		9.6	3	4	3	2	0	superior frontal gyrus	yes	yes
F	92	Control	None		13	2	4	2	2	0	superior frontal gyrus		yes
M	91	Control	None		5.6	2	4	1	1	0	superior frontal gyrus	yes	yes
F	78	Control	None		11.6	1	4	0	1	0	superior frontal gyrus	yes	yes
F	84	Control	None		7.7	2	2	1	1	0	superior frontal gyrus		yes

## Sheet: Supp Data 2
Supplementary Data 2: DEGs of GRN+/- vs Ctrl in each cell type in patient brains (refer to Fig. 1E)
Table summarizing differential expression analysis between human GRN+/- cells vs Ctrl cells for each brain cell type.
Gene	P value	Average log2FC (GRN+/- vs Ctrl)	Adjusted p value	Cell type
AC073941.1	0	1.09071	0	Astrocytes
AL591686.2	0	0.505444	0	Astrocytes
FKBP5	0	0.558448	0	Astrocytes
FTH1	0	-0.849584	0	Astrocytes
HIF3A	0	0.479972	0	Astrocytes
LINGO1	0	-0.145078	0	Astrocytes
PLCG2	0	0.429513	0	Astrocytes
RASGEF1B	0	-0.199451	0	Astrocytes
SLC24A4	0	0.725509	0	Astrocytes
SLC7A2	0	0.899881	0	Astrocytes
TSHZ2	0	0.833351	0	Astrocytes
ADAMTSL3	2.58890398420813e-321	0.663034	7.61681441193874e-317	Astrocytes
SDC4	1.75094e-305	0.47635	5.15143e-301	Astrocytes
PDE4DIP	5.81909e-299	0.415622	1.71204e-294	Astrocytes
AC027117.2	7.00648e-299	0.555122	2.06138e-294	Astrocytes
ABCA1	2.77271e-291	0.556389	8.1576e-287	Astrocytes
RGN	3.5019e-283	0.240487	1.03029e-278	Astrocytes
CACNA2D3	5.20504e-275	0.700308	1.53137e-270	Astrocytes
PNISR	1.57769e-261	0.36954	4.64172e-257	Astrocytes
KCNIP4	2.0047e-255	-0.767128	5.89802e-251	Astrocytes
SEMA3D	6.88497e-252	0.384139	2.02563e-247	Astrocytes
VCAN	3.52392e-250	0.464635	1.03677e-245	Astrocytes
AL355974.2	1.068e-247	0.487092	3.14216e-243	Astrocytes
MBP	3.12852e-232	0.401101	9.20443e-228	Astrocytes
SLC39A11	1.13726e-219	0.410482	3.34593e-215	Astrocytes
RASL12	2.46056e-218	0.406664	7.23922e-214	Astrocytes
LMNTD1	1.2998e-217	0.531021	3.82414e-213	Astrocytes
NBPF26	3.38781e-217	0.193801	9.96727e-213	Astrocytes
COL21A1	2.13784e-214	0.351625	6.28974e-210	Astrocytes
MIR4300HG	5.10018e-212	0.717467	1.50052e-207	Astrocytes
PI16	4.25568e-207	0.134523	1.25206e-202	Astrocytes
TMEM132C	4.07791e-206	-0.64812	1.19976e-201	Astrocytes
IGFBP7	3.10195e-200	0.399951	9.12625e-196	Astrocytes
ITPKB	1.1824e-198	0.36552	3.47875e-194	Astrocytes
NAV2	4.41943e-198	0.3782	1.30024e-193	Astrocytes
GRM3	4.82991e-194	-0.530996	1.42101e-189	Astrocytes
LINC00609	1.13721e-192	0.748836	3.34578e-188	Astrocytes
MEF2C-AS1	2.69617e-192	0.396628	7.93241e-188	Astrocytes
GFAP	7.27904e-192	0.193091	2.14157e-187	Astrocytes
SLC27A6	8.2015e-191	0.114502	2.41296e-186	Astrocytes
NFKBIA	8.70486e-189	0.136313	2.56106e-184	Astrocytes
STUM	1.0503e-187	0.327599	3.09008e-183	Astrocytes
MT3	9.35369e-187	-0.41149	2.75195e-182	Astrocytes
PLIN5	5.47075e-186	0.172628	1.60955e-181	Astrocytes
L3MBTL4	3.85019e-182	0.580224	1.13277e-177	Astrocytes
SERPINI2	7.27062e-180	0.187517	2.13909e-175	Astrocytes
ATP1A2	1.3968e-177	0.28255	4.10954e-173	Astrocytes
FP236383.1	1.92719e-175	0.752828	5.66999e-171	Astrocytes
PTTG1IP	2.4913e-175	0.208174	7.32967e-171	Astrocytes
PRKX	1.36624e-174	0.172017	4.01962e-170	Astrocytes
MROH7-TTC4	2.98634e-169	0.107834	8.7861e-165	Astrocytes
WFS1	3.73946e-168	0.136109	1.10019e-163	Astrocytes
MRVI1	3.75465e-168	0.360373	1.10466e-163	Astrocytes
METTL7A	1.24646e-167	0.187586	3.6672e-163	Astrocytes
AC008957.2	3.64905e-167	-0.404724	1.07359e-162	Astrocytes
SMOC1	7.63053e-164	0.224077	2.24498e-159	Astrocytes
DLGAP1	9.38665e-164	0.481375	2.76165e-159	Astrocytes
TOB1	1.95621e-163	-0.213924	5.75537e-159	Astrocytes
MUC20-OT1	2.74747e-163	0.322047	8.08334e-159	Astrocytes
AQP4	4.01812e-162	0.347177	1.18217e-157	Astrocytes
CAMTA1	5.52794e-162	0.30661	1.62637e-157	Astrocytes
APC2	1.17906e-155	0.128176	3.46891e-151	Astrocytes
SUN2	3.38156e-155	0.125139	9.94889e-151	Astrocytes
SSFA2	2.45872e-154	0.254347	7.2338e-150	Astrocytes
LYVE1	6.73879e-154	0.208005	1.98262e-149	Astrocytes
SAT1	3.7401e-153	-0.317756	1.10037e-148	Astrocytes
DGKG	5.23851e-153	0.24977	1.54122e-148	Astrocytes
PPFIA2	1.77101e-152	0.454969	5.2105e-148	Astrocytes
KCTD13	2.26229e-152	0.117034	6.6559e-148	Astrocytes
PLD5	3.34091e-152	0.213944	9.82929e-148	Astrocytes
FRMPD2	5.24709e-151	0.222713	1.54375e-146	Astrocytes
SRRM2	3.68779e-150	0.248753	1.08499e-145	Astrocytes
HILPDA	6.19149e-149	0.580468	1.8216e-144	Astrocytes
STMP1	6.28247e-148	0.183254	1.84837e-143	Astrocytes
FAM182B	2.15024e-147	0.306227	6.32623e-143	Astrocytes
CU633967.1	2.32536e-146	0.232244	6.84143e-142	Astrocytes
CYP4F3	3.44019e-146	0.159199	1.01214e-141	Astrocytes
RHPN1	5.01939e-146	-0.121349	1.47676e-141	Astrocytes
ASPH	5.87987e-146	0.26433	1.72992e-141	Astrocytes
PDE4D	6.01349e-146	-0.316766	1.76923e-141	Astrocytes
NSMF	5.68763e-145	-0.1078	1.67336e-140	Astrocytes
MT-ND2	7.19791e-145	0.146008	2.1177e-140	Astrocytes
IRS2	3.59268e-143	0.296147	1.057e-138	Astrocytes
GTF2H2	4.6348e-143	0.114011	1.3636e-138	Astrocytes
C5orf17	4.8469e-143	-0.473313	1.42601e-138	Astrocytes
PDK4	5.42919e-143	-0.388099	1.59732e-138	Astrocytes
PFKP	5.65892e-143	0.369627	1.66491e-138	Astrocytes
OSBPL11	1.28029e-142	0.379781	3.76675e-138	Astrocytes
LINC00842	1.89146e-142	0.104282	5.56485e-138	Astrocytes
FTL	4.6597e-142	-0.300684	1.37093e-137	Astrocytes
FAM181B	9.18937e-142	0.107341	2.70361e-137	Astrocytes
SAFB2	1.14844e-141	0.265181	3.37882e-137	Astrocytes
CD44	2.65992e-141	0.527545	7.82575e-137	Astrocytes
TMBIM6	6.28695e-141	0.134785	1.84968e-136	Astrocytes
PLOD2	8.89788e-141	0.481006	2.61785e-136	Astrocytes
SLC18B1	1.6118e-140	0.276163	4.74207e-136	Astrocytes
HSPB8	3.56439e-140	0.133346	1.04868e-135	Astrocytes
ZNF706	5.91769e-140	0.159899	1.74104e-135	Astrocytes
PTCHD1	6.39078e-140	0.301274	1.88023e-135	Astrocytes
VASN	7.14032e-140	0.139745	2.10075e-135	Astrocytes
AHNAK	1.60623e-139	0.233053	4.72568e-135	Astrocytes
KBTBD11	1.82633e-139	0.177287	5.37323e-135	Astrocytes
DLG2	8.66365e-139	-0.329073	2.54893e-134	Astrocytes
AGFG2	1.09923e-138	0.166307	3.23404e-134	Astrocytes
CHST6	7.14695e-138	0.121896	2.1027e-133	Astrocytes
GJA1	1.91848e-137	0.366723	5.64437e-133	Astrocytes
SQSTM1	2.38219e-137	-0.261209	7.00864e-133	Astrocytes
CD99	8.35259e-137	0.182308	2.45742e-132	Astrocytes
KIAA1755	1.52715e-136	0.198209	4.49302e-132	Astrocytes
GPR37L1	3.6016e-136	0.229025	1.05963e-131	Astrocytes
ARHGAP39	4.78261e-136	0.187466	1.40709e-131	Astrocytes
FAM189A2	1.87491e-135	0.464121	5.51618e-131	Astrocytes
CNTNAP2	3.06289e-135	-0.513221	9.01133e-131	Astrocytes
VXN	1.12419e-134	0.171462	3.30747e-130	Astrocytes
NWD1	2.43322e-134	0.291035	7.15876e-130	Astrocytes
METRN	5.13258e-134	0.11001	1.51006e-129	Astrocytes
LINC01088	1.14993e-133	0.762815	3.3832e-129	Astrocytes
SMARCA1	6.50772e-133	0.194383	1.91463e-128	Astrocytes
TMEM47	8.20469e-133	0.129261	2.4139e-128	Astrocytes
TYRO3	1.53487e-131	0.1371	4.51574e-127	Astrocytes
SREBF1	3.03386e-131	0.188777	8.92592e-127	Astrocytes
NBPF14	5.77738e-131	0.16684	1.69976e-126	Astrocytes
APOE	9.40723e-131	0.301492	2.7677e-126	Astrocytes
ELN	2.23548e-130	-0.168383	6.577e-126	Astrocytes
DHFR	2.28075e-130	0.148147	6.71018e-126	Astrocytes
CDH23	2.61453e-130	0.270972	7.6922e-126	Astrocytes
NUDT4	7.80421e-130	0.100962	2.29608e-125	Astrocytes
LINC00299	9.63422e-130	-0.311053	2.83448e-125	Astrocytes
SAMHD1	1.28735e-129	0.183959	3.78752e-125	Astrocytes
CDC42EP4	2.02077e-129	-0.129651	5.94532e-125	Astrocytes
SRSF3	4.82466e-129	-0.184638	1.41946e-124	Astrocytes
LINC00623	7.55156e-129	0.172458	2.22174e-124	Astrocytes
FAP	1.30541e-128	0.218429	3.84065e-124	Astrocytes
LSS	1.55192e-128	-0.199071	4.5659e-124	Astrocytes
SAMD4A	1.96042e-128	0.467714	5.76775e-124	Astrocytes
RBBP6	5.28673e-128	0.163287	1.55541e-123	Astrocytes
AP1S2	1.38718e-127	0.241591	4.08121e-123	Astrocytes
TSC22D4	2.0111e-127	0.136221	5.91686e-123	Astrocytes
ZNF273	2.24216e-127	0.165393	6.59667e-123	Astrocytes
PHKA1	3.21779e-127	0.227123	9.46706e-123	Astrocytes
EPHX1	7.21649e-127	-0.118212	2.12316e-122	Astrocytes
MYBPC1	1.28502e-126	0.123366	3.78066e-122	Astrocytes
MOB3B	1.3358e-126	0.327425	3.93007e-122	Astrocytes
ARHGEF6	1.46339e-126	0.201483	4.30545e-122	Astrocytes
ID4	4.19031e-126	-0.159561	1.23283e-121	Astrocytes
TTN	5.6561e-126	0.492722	1.66408e-121	Astrocytes
CDH26	7.81245e-126	0.153441	2.2985e-121	Astrocytes
ZFAND5	9.51286e-126	-0.109356	2.79878e-121	Astrocytes
ADCY8	1.50163e-125	0.325921	4.41795e-121	Astrocytes
RERG	3.06079e-125	-0.480533	9.00514e-121	Astrocytes
ANGPT1	7.65843e-125	0.184926	2.25319e-120	Astrocytes
CD81	8.53091e-125	0.219013	2.50988e-120	Astrocytes
PLEC	1.18233e-124	0.103439	3.47852e-120	Astrocytes
SOX9	1.60984e-124	0.164376	4.73632e-120	Astrocytes
SHROOM3	1.68848e-124	-0.319704	4.96767e-120	Astrocytes
2023-03-02	4.15322e-124	0.12278	1.22192e-119	Astrocytes
GABPB1-AS1	1.10215e-123	0.19289	3.24264e-119	Astrocytes
MT-ND1	1.13603e-123	0.282844	3.34231e-119	Astrocytes
CBX5	3.49811e-122	0.101514	1.02918e-117	Astrocytes
MUM1	8.5887e-122	0.108554	2.52688e-117	Astrocytes
JUND	1.10146e-121	-0.215144	3.24061e-117	Astrocytes
DCHS2	2.05366e-121	-0.42862	6.04208e-117	Astrocytes
FAM66D	2.08093e-121	-0.237109	6.12231e-117	Astrocytes
TNFRSF1A	1.08457e-120	0.104928	3.19092e-116	Astrocytes
PABPN1	1.19093e-120	0.1275	3.50385e-116	Astrocytes
SNORC	5.11681e-120	0.116599	1.50542e-115	Astrocytes
HNRNPK	6.11419e-120	0.136969	1.79886e-115	Astrocytes
ENHO	8.61613e-120	0.100125	2.53495e-115	Astrocytes
LAMP2	8.80741e-120	0.135784	2.59123e-115	Astrocytes
ANGPTL4	1.4476e-119	0.38265	4.25897e-115	Astrocytes
IQCA1	5.04946e-119	0.313951	1.4856e-114	Astrocytes
AL078639.1	7.09607e-119	0.191097	2.08774e-114	Astrocytes
AHDC1	2.10128e-118	0.121087	6.18216e-114	Astrocytes
EMC2	3.17176e-118	0.148492	9.33163e-114	Astrocytes
NAIP	9.21979e-118	0.261334	2.71256e-113	Astrocytes
PFKFB3	9.8065e-118	0.271471	2.88517e-113	Astrocytes
TSEN15	1.58346e-117	0.150195	4.65871e-113	Astrocytes
CAMK2B	2.2092e-117	0.192513	6.49969e-113	Astrocytes
NHLRC2	2.95824e-117	0.123938	8.70344e-113	Astrocytes
HNRNPDL	3.21012e-117	0.182805	9.44451e-113	Astrocytes
WDR49	1.10853e-116	0.227696	3.2614e-112	Astrocytes
BCKDHB	5.80306e-116	0.3026	1.70732e-111	Astrocytes
SARAF	6.9926e-116	0.107201	2.05729e-111	Astrocytes
SLCO3A1	7.63722e-116	0.190386	2.24695e-111	Astrocytes
PSAT1	1.03082e-115	0.123644	3.03278e-111	Astrocytes
ZNF621	1.38854e-115	0.125531	4.08523e-111	Astrocytes
TLE1	1.72605e-115	-0.266803	5.0782e-111	Astrocytes
ATP8B2	2.72289e-115	0.153386	8.01102e-111	Astrocytes
DDHD1	3.11793e-115	-0.119068	9.17325e-111	Astrocytes
NMT1	3.12064e-115	0.106888	9.18122e-111	Astrocytes
PPP1R10	3.85553e-115	0.102508	1.13434e-110	Astrocytes
MKLN1	4.35092e-115	0.208336	1.28008e-110	Astrocytes
YBX3	4.58199e-115	0.206357	1.34807e-110	Astrocytes
ZBTB37	5.11424e-115	0.113529	1.50466e-110	Astrocytes
PLEKHA8	5.58499e-115	0.106282	1.64316e-110	Astrocytes
MTRNR2L12	7.96043e-115	0.126825	2.34204e-110	Astrocytes
DPH6-DT	1.07209e-114	0.302033	3.1542e-110	Astrocytes
EPB41L2	1.18002e-114	-0.243586	3.47175e-110	Astrocytes
TPCN1	2.62266e-114	0.21788	7.71613e-110	Astrocytes
CSMD1	2.9671e-114	-0.406395	8.72952e-110	Astrocytes
PSD2	3.33065e-114	0.249465	9.7991e-110	Astrocytes
AEBP1	4.08774e-114	-0.116493	1.20265e-109	Astrocytes
GRK3	4.27985e-114	0.14727	1.25917e-109	Astrocytes
AL162511.1	4.67978e-114	0.221886	1.37684e-109	Astrocytes
WDR33	5.47483e-114	0.139102	1.61075e-109	Astrocytes
ATP2C1	5.8414e-114	-0.25119	1.7186e-109	Astrocytes
BOC	6.83268e-114	0.231815	2.01024e-109	Astrocytes
MSI2	7.32388e-114	-0.182828	2.15476e-109	Astrocytes
NUMA1	8.71294e-114	0.1052	2.56343e-109	Astrocytes
PLEKHA5	3.34686e-113	0.403804	9.8468e-109	Astrocytes
USP54	4.57606e-113	0.257395	1.34632e-108	Astrocytes
ZFP36	4.95876e-113	0.219098	1.45892e-108	Astrocytes
RORB	7.82602e-113	-0.284726	2.30249e-108	Astrocytes
AC040934.1	1.21777e-112	0.114637	3.5828e-108	Astrocytes
CYP4F12	1.72371e-112	0.177846	5.07134e-108	Astrocytes
ERBIN	3.18467e-112	0.261348	9.36962e-108	Astrocytes
SERINC5	3.97879e-112	0.250618	1.1706e-107	Astrocytes
CAB39L	4.21836e-112	0.204399	1.24108e-107	Astrocytes
SLC38A1	4.58878e-112	-0.549405	1.35006e-107	Astrocytes
LGR6	1.01677e-111	0.101427	2.99143e-107	Astrocytes
BCAT2	1.54626e-111	0.140081	4.54924e-107	Astrocytes
LINC00461	1.87897e-111	-0.21455	5.52813e-107	Astrocytes
SLC38A2	2.136e-111	0.100899	6.28434e-107	Astrocytes
BARD1	2.7259e-111	0.179955	8.01988e-107	Astrocytes
PRPF40A	2.92248e-111	0.133065	8.59823e-107	Astrocytes
SSPN	3.35208e-111	0.147626	9.86214e-107	Astrocytes
SREBF2	9.5385e-111	-0.273508	2.80632e-106	Astrocytes
KNOP1	1.32228e-110	0.28355	3.89029e-106	Astrocytes
KLHL24	1.85812e-110	0.109372	5.46678e-106	Astrocytes
OSMR	2.18258e-110	0.265385	6.42136e-106	Astrocytes
EMP1	2.56765e-110	0.171439	7.55428e-106	Astrocytes
ITM2B	3.42997e-110	0.157104	1.00913e-105	Astrocytes
CCDC92	4.80311e-110	0.101117	1.41312e-105	Astrocytes
AZIN1	5.41979e-110	-0.153758	1.59456e-105	Astrocytes
ALDH1L1	6.60106e-110	0.310695	1.9421e-105	Astrocytes
LINC00298	9.65743e-110	0.160485	2.84131e-105	Astrocytes
ME1	1.3582e-109	-0.314413	3.99596e-105	Astrocytes
LUC7L3	1.96924e-109	0.243486	5.79371e-105	Astrocytes
EGFR	2.16464e-109	0.131785	6.36857e-105	Astrocytes
STK17B	3.00261e-109	-0.211257	8.83399e-105	Astrocytes
CSRP1	1.01217e-108	0.127719	2.9779e-104	Astrocytes
EFCAB3	1.34449e-108	0.226067	3.95562e-104	Astrocytes
CP	2.44564e-108	0.273019	7.19531e-104	Astrocytes
TRIL	2.90131e-108	0.152399	8.53594e-104	Astrocytes
RAMP1	5.62303e-108	0.129811	1.65435e-103	Astrocytes
JUN	5.70635e-108	-0.268497	1.67886e-103	Astrocytes
ARRB1	7.24474e-108	0.143832	2.13148e-103	Astrocytes
TRIM8	1.04464e-107	0.100196	3.07344e-103	Astrocytes
ID2	2.19017e-107	-0.137464	6.44368e-103	Astrocytes
COL11A1	2.92515e-107	0.286241	8.60607e-103	Astrocytes
KCNJ10	3.83543e-107	0.125083	1.12842e-102	Astrocytes
ZFP36L2	6.02978e-107	0.143058	1.77402e-102	Astrocytes
SLC25A25	6.18832e-107	0.167318	1.82067e-102	Astrocytes
2023-03-03	8.53263e-107	0.402507	2.51038e-102	Astrocytes
EMSY	2.46892e-106	0.10781	7.2638e-102	Astrocytes
JDP2	3.76544e-106	-0.207104	1.10783e-101	Astrocytes
HIP1R	4.07719e-106	0.122526	1.19955e-101	Astrocytes
CALN1	8.09043e-106	-0.505489	2.38028e-101	Astrocytes
KIAA0930	9.24266e-106	0.172478	2.71928e-101	Astrocytes
EAF2	9.87411e-106	0.207125	2.90506e-101	Astrocytes
CAPN2	1.02034e-105	0.199229	3.00193e-101	Astrocytes
CA8	1.0669e-105	0.3621	3.13893e-101	Astrocytes
LINC02062	1.20833e-105	0.119606	3.55501e-101	Astrocytes
DHRS3	1.97657e-105	0.143354	5.81527e-101	Astrocytes
OAF	3.36939e-105	-0.272091	9.91308e-101	Astrocytes
TKT	4.98439e-105	-0.164327	1.46646e-100	Astrocytes
FGL1	5.24705e-105	0.190843	1.54373e-100	Astrocytes
AC009163.1	9.03283e-105	0.110602	2.65755e-100	Astrocytes
KSR1	9.96099e-105	-0.1795	2.93062e-100	Astrocytes
HCG17	1.19151e-104	0.199813	3.50555e-100	Astrocytes
PARD3	2.99305e-104	0.19494	8.80585e-100	Astrocytes
BNIP3L	6.67883e-104	0.533284	1.96498e-99	Astrocytes
KCNA2	7.86968e-104	0.106289	2.31534e-99	Astrocytes
PLSCR1	8.99594e-104	0.136247	2.6467e-99	Astrocytes
B3GAT2	9.34752e-104	0.14827	2.75014e-99	Astrocytes
HSPA1A	1.20864e-103	0.164456	3.55595e-99	Astrocytes
FOS	1.31907e-103	-0.203694	3.88083e-99	Astrocytes
IDI1	1.32316e-103	-0.449159	3.89287e-99	Astrocytes
MT-ND4	1.48813e-103	0.124686	4.37823e-99	Astrocytes
FREM2	1.94663e-103	0.206515	5.72717e-99	Astrocytes
LPIN1	2.07906e-103	0.255898	6.11679e-99	Astrocytes
CADPS	3.50114e-103	-0.547372	1.03007e-98	Astrocytes
ADAMTS9-AS2	9.87185e-103	0.429513	2.9044e-98	Astrocytes
EZR	1.85515e-102	-0.139095	5.45803e-98	Astrocytes
WNK2	1.94367e-102	0.184869	5.71848e-98	Astrocytes
HMGCS1	3.64298e-102	-0.573988	1.0718e-97	Astrocytes
USP9Y	3.94983e-102	0.220312	1.16208e-97	Astrocytes
FAT1	4.05347e-102	-0.108755	1.19257e-97	Astrocytes
PLCE1	4.25277e-102	0.159803	1.25121e-97	Astrocytes
AL391684.1	5.12582e-102	0.10729	1.50807e-97	Astrocytes
ARHGEF4	5.37894e-102	0.268901	1.58254e-97	Astrocytes
SOCS3	5.52444e-102	0.130671	1.62534e-97	Astrocytes
SLC22A15	8.03684e-102	0.206627	2.36452e-97	Astrocytes
ZNF451	9.50537e-102	0.111101	2.79657e-97	Astrocytes
WDR17	1.11319e-101	-0.221689	3.27511e-97	Astrocytes
FAM155A	1.40947e-101	-0.25641	4.1468e-97	Astrocytes
ZBED5	1.71526e-101	0.137521	5.04646e-97	Astrocytes
ZNRF3	2.05509e-101	-0.318676	6.04629e-97	Astrocytes
CASTOR3	3.21323e-101	-0.135949	9.45365e-97	Astrocytes
TRPM3	5.5938e-101	0.206825	1.64575e-96	Astrocytes
NECTIN3	1.00921e-100	0.120349	2.9692e-96	Astrocytes
CCDC190	1.61982e-100	0.115469	4.76566e-96	Astrocytes
ITPKC	2.18643e-100	0.151888	6.43271e-96	Astrocytes
ATP5MC2	2.32701e-100	0.10214	6.84629e-96	Astrocytes
VCL	5.24385e-100	-0.141215	1.54279e-95	Astrocytes
MIRLET7BHG	1.068e-99	-0.156289	3.14217e-95	Astrocytes
AC245297.3	1.13198e-99	0.314455	3.33041e-95	Astrocytes
ENO1	1.23696e-99	0.20787	3.63925e-95	Astrocytes
SEMA3B	1.31981e-99	-0.173191	3.88303e-95	Astrocytes
TERF2IP	1.96009e-99	0.228909	5.76677e-95	Astrocytes
FGF1	2.05291e-99	-0.349662	6.03988e-95	Astrocytes
CDKL1	2.35337e-99	0.2012	6.92386e-95	Astrocytes
BSG	4.67903e-99	0.123184	1.37662e-94	Astrocytes
EEF2K	4.75954e-99	0.144265	1.4003e-94	Astrocytes
VEZT	6.24865e-99	-0.121462	1.83842e-94	Astrocytes
LRRC3B	7.50362e-99	-0.305302	2.20764e-94	Astrocytes
AC005162.3	7.83636e-99	0.164787	2.30554e-94	Astrocytes
SYNPO2	8.51027e-99	0.277207	2.50381e-94	Astrocytes
RHOBTB3	8.94946e-99	0.259306	2.63302e-94	Astrocytes
WDR48	1.50441e-98	0.100323	4.42612e-94	Astrocytes
AMER2	1.57618e-98	0.227516	4.63729e-94	Astrocytes
NME9	1.83206e-98	0.147435	5.39009e-94	Astrocytes
AC110023.1	1.92979e-98	0.318621	5.67764e-94	Astrocytes
HIF1A	2.49302e-98	0.247463	7.33472e-94	Astrocytes
MIAT	2.57774e-98	-0.251962	7.58396e-94	Astrocytes
ITGB8	2.75824e-98	0.239446	8.11503e-94	Astrocytes
TP53BP2	5.30479e-98	0.16763	1.56072e-93	Astrocytes
RGMA	5.50863e-98	0.160343	1.62069e-93	Astrocytes
MCC	5.64347e-98	-0.281498	1.66037e-93	Astrocytes
MTMR10	7.74766e-98	0.148005	2.27944e-93	Astrocytes
MYRIP	8.21119e-98	0.228566	2.41582e-93	Astrocytes
EPS15L1	1.39351e-97	0.182484	4.09985e-93	Astrocytes
PPIP5K2	1.41219e-97	-0.101835	4.15481e-93	Astrocytes
SCARA3	1.68138e-97	-0.24799	4.94679e-93	Astrocytes
AASDH	2.37181e-97	0.112853	6.97812e-93	Astrocytes
GNAO1	2.43353e-97	-0.259098	7.15969e-93	Astrocytes
XKR6	5.70794e-97	-0.349115	1.67933e-92	Astrocytes
ATP9A	5.91101e-97	0.378158	1.73908e-92	Astrocytes
MSANTD4	8.85843e-97	0.143561	2.60624e-92	Astrocytes
MOB1B	1.0057e-96	0.115209	2.95888e-92	Astrocytes
KIDINS220	1.11809e-96	-0.171751	3.28953e-92	Astrocytes
PPP6R2	1.2319e-96	-0.137914	3.62439e-92	Astrocytes
AHCTF1	1.52549e-96	0.10892	4.48815e-92	Astrocytes
C21orf62-AS1	1.55277e-96	0.19658	4.5684e-92	Astrocytes
AL024498.2	1.67504e-96	0.120595	4.92815e-92	Astrocytes
RHOU	1.89987e-96	0.115786	5.5896e-92	Astrocytes
CACNA1C	2.8252e-96	-0.349101	8.31201e-92	Astrocytes
RSRP1	3.32248e-96	0.140777	9.77507e-92	Astrocytes
MYO5C	4.27324e-96	0.181035	1.25723e-91	Astrocytes
SOX2	5.55809e-96	-0.164052	1.63525e-91	Astrocytes
AC069368.1	5.9909e-96	0.155925	1.76258e-91	Astrocytes
ZCCHC24	7.44862e-96	0.119548	2.19146e-91	Astrocytes
BAALC-AS1	1.03883e-95	-0.454124	3.05636e-91	Astrocytes
DKK3	1.92611e-95	0.157829	5.66681e-91	Astrocytes
NPL	3.905e-95	0.279564	1.14889e-90	Astrocytes
TMEM161B-AS1	4.27439e-95	0.23017	1.25757e-90	Astrocytes
NEBL	9.31717e-95	0.208385	2.74121e-90	Astrocytes
PLP1	1.02165e-94	0.286776	3.00581e-90	Astrocytes
LINC00836	1.33983e-94	0.368663	3.9419e-90	Astrocytes
PCNX2	1.45656e-94	-0.279969	4.28533e-90	Astrocytes
CDS2	2.42328e-94	0.100196	7.12954e-90	Astrocytes
SORT1	3.47463e-94	0.20463	1.02227e-89	Astrocytes
IFRD1	9.90042e-94	0.132295	2.9128e-89	Astrocytes
SEMA4B	1.0042e-93	0.129778	2.95446e-89	Astrocytes
TNS3	1.36425e-93	-0.183917	4.01375e-89	Astrocytes
GRID1	1.69446e-93	-0.169674	4.98526e-89	Astrocytes
RNF169	1.81686e-93	-0.113402	5.34539e-89	Astrocytes
DAZAP2	2.25588e-93	0.18422	6.63704e-89	Astrocytes
HERC3	2.40094e-93	0.107066	7.06381e-89	Astrocytes
SYTL4	4.85365e-93	0.232648	1.42799e-88	Astrocytes
ARHGAP26	5.55982e-93	0.194109	1.63576e-88	Astrocytes
ADORA1	5.8317e-93	0.104924	1.71575e-88	Astrocytes
MXD4	1.50393e-92	-0.101916	4.42472e-88	Astrocytes
STRBP	4.32932e-92	-0.224033	1.27373e-87	Astrocytes
LAMA4	7.65831e-92	0.168341	2.25315e-87	Astrocytes
PPP2CB	1.96285e-91	0.127462	5.7749e-87	Astrocytes
GOLGA8A	2.34186e-91	0.127267	6.88997e-87	Astrocytes
AF165147.1	2.38327e-91	0.233542	7.01183e-87	Astrocytes
ST3GAL5	2.47464e-91	-0.129505	7.28065e-87	Astrocytes
LPCAT3	6.81883e-91	0.104412	2.00617e-86	Astrocytes
EDNRB	6.98984e-91	0.152254	2.05648e-86	Astrocytes
CC2D2A	7.65971e-91	-0.13906	2.25356e-86	Astrocytes
AL160272.2	8.30661e-91	0.235273	2.44389e-86	Astrocytes
PADI2	1.05213e-90	0.124548	3.09548e-86	Astrocytes
CPAMD8	1.11696e-90	0.289806	3.28621e-86	Astrocytes
RHOQ	1.80464e-90	0.157333	5.30942e-86	Astrocytes
GALNT15	1.82935e-90	0.320355	5.38215e-86	Astrocytes
AC007193.2	2.62527e-90	0.146163	7.72381e-86	Astrocytes
IARS	2.79317e-90	-0.132497	8.21777e-86	Astrocytes
TF	3.63741e-90	0.135863	1.07016e-85	Astrocytes
MXD1	3.69818e-90	-0.128228	1.08804e-85	Astrocytes
DPY19L1	4.35831e-90	0.119303	1.28226e-85	Astrocytes
ID3	1.21849e-89	0.113294	3.58492e-85	Astrocytes
WDR59	1.55439e-89	-0.102361	4.57318e-85	Astrocytes
SLC35F1	2.59147e-89	-0.252227	7.62435e-85	Astrocytes
YTHDF1	4.22874e-89	0.119345	1.24414e-84	Astrocytes
ANKRD28	4.55998e-89	0.263975	1.34159e-84	Astrocytes
NDEL1	8.47623e-89	-0.175407	2.49379e-84	Astrocytes
CLIC4	1.02466e-88	0.140298	3.01467e-84	Astrocytes
FAM184A	1.11393e-88	-0.202303	3.2773e-84	Astrocytes
NHSL1	1.59264e-88	-0.240297	4.6857e-84	Astrocytes
HSDL2	1.99686e-88	0.133269	5.87497e-84	Astrocytes
MT-CYB	2.69919e-88	0.199309	7.9413e-84	Astrocytes
EFEMP1	2.88627e-88	-0.324153	8.4917e-84	Astrocytes
CIRBP	2.90254e-88	-0.128414	8.53957e-84	Astrocytes
AQP1	4.44291e-88	0.164162	1.30715e-83	Astrocytes
RPS6KA2	8.13143e-88	0.221863	2.39235e-83	Astrocytes
UVSSA	1.37366e-87	-0.13062	4.04146e-83	Astrocytes
CTNND2	1.45102e-87	0.167769	4.26906e-83	Astrocytes
PURG	1.84904e-87	0.112745	5.44006e-83	Astrocytes
KANSL1	2.11746e-87	-0.188114	6.22977e-83	Astrocytes
TEX2	3.02261e-87	0.102897	8.89282e-83	Astrocytes
LHX2	3.46703e-87	-0.103478	1.02004e-82	Astrocytes
FAM198B-AS1	4.17987e-87	-0.281229	1.22976e-82	Astrocytes
PGM1	4.52054e-87	0.122635	1.32999e-82	Astrocytes
HMGN3	4.62637e-87	0.14705	1.36112e-82	Astrocytes
AEBP2	4.73447e-87	0.105128	1.39293e-82	Astrocytes
HSPA5	4.97103e-87	-0.114611	1.46253e-82	Astrocytes
TFCP2	4.9974e-87	-0.15299	1.47029e-82	Astrocytes
RIMS1	5.51734e-87	0.655463	1.62326e-82	Astrocytes
KIAA0319	8.89665e-87	-0.249185	2.61748e-82	Astrocytes
ACACA	1.06185e-86	-0.185462	3.12406e-82	Astrocytes
RPS6KA5	1.06206e-86	0.211666	3.12468e-82	Astrocytes
YLPM1	1.32384e-86	0.106943	3.89488e-82	Astrocytes
TENM4	1.50199e-86	-0.222073	4.41899e-82	Astrocytes
GMDS	4.29051e-86	-0.302213	1.26231e-81	Astrocytes
PKD2	4.58857e-86	-0.15123	1.35e-81	Astrocytes
AC008537.1	4.83461e-86	0.116796	1.42239e-81	Astrocytes
CABCOCO1	6.9824e-86	0.119658	2.05429e-81	Astrocytes
ACACB	1.07703e-85	0.245879	3.16874e-81	Astrocytes
PSMG4	1.40207e-85	0.142239	4.12503e-81	Astrocytes
SEC14L1	2.18072e-85	0.136045	6.4159e-81	Astrocytes
AC091078.1	3.05268e-85	0.211479	8.98129e-81	Astrocytes
LSAMP-AS1	3.75384e-85	-0.124746	1.10442e-80	Astrocytes
DPP10	3.76052e-85	0.256306	1.10638e-80	Astrocytes
AC011043.1	3.81773e-85	0.140662	1.12321e-80	Astrocytes
MOXD1	7.60259e-85	0.22681	2.23676e-80	Astrocytes
ZNF251	9.58914e-85	-0.106345	2.82122e-80	Astrocytes
CASTOR2	1.47218e-84	-0.190765	4.33131e-80	Astrocytes
AL136164.2	1.9231e-84	0.122394	5.65795e-80	Astrocytes
MRAS	1.92622e-84	0.223999	5.66714e-80	Astrocytes
ABHD3	3.37538e-84	-0.234452	9.93069e-80	Astrocytes
FGD6	3.52956e-84	-0.161964	1.03843e-79	Astrocytes
OSMR-AS1	3.90897e-84	0.219747	1.15006e-79	Astrocytes
EFHC2	4.94161e-84	0.10749	1.45387e-79	Astrocytes
KCNJ3	5.22846e-84	0.323798	1.53826e-79	Astrocytes
ARHGEF10L	6.26003e-84	0.152303	1.84176e-79	Astrocytes
H3F3B	1.68157e-83	-0.241404	4.94734e-79	Astrocytes
SPTAN1	1.69625e-83	-0.12909	4.99054e-79	Astrocytes
SYT1	2.39859e-83	-0.402088	7.05688e-79	Astrocytes
ULK2	2.42123e-83	-0.115198	7.12349e-79	Astrocytes
ZNF248	2.94452e-83	0.178255	8.66308e-79	Astrocytes
ANKS1A	3.31266e-83	-0.128511	9.74617e-79	Astrocytes
SLC43A2	3.56592e-83	-0.274419	1.04913e-78	Astrocytes
PKM	4.8229e-83	0.105057	1.41895e-78	Astrocytes
MT-ND5	5.1651e-83	0.185277	1.51962e-78	Astrocytes
EPN2	6.27347e-83	-0.119704	1.84572e-78	Astrocytes
H2AFY	6.40328e-83	-0.103115	1.88391e-78	Astrocytes
MYO5A	9.9353e-83	-0.137576	2.92306e-78	Astrocytes
TMEM65	1.36954e-82	0.112131	4.02933e-78	Astrocytes
RCOR3	1.54478e-82	0.104651	4.54491e-78	Astrocytes
LRPPRC	1.96689e-82	-0.121668	5.78679e-78	Astrocytes
GPC1	2.33808e-82	-0.105739	6.87887e-78	Astrocytes
CHI3L1	2.96094e-82	-0.462072	8.71139e-78	Astrocytes
CCSER1	3.92495e-82	-0.393467	1.15476e-77	Astrocytes
CD109	4.70213e-82	0.158166	1.38341e-77	Astrocytes
ATR	5.65345e-82	-0.105319	1.6633e-77	Astrocytes
ETV6	5.74095e-82	0.233727	1.68904e-77	Astrocytes
DHX15	5.98154e-82	0.107419	1.75983e-77	Astrocytes
HVCN1	6.42614e-82	0.102153	1.89064e-77	Astrocytes
ADAMTS10	6.81272e-82	-0.116754	2.00437e-77	Astrocytes
SGK1	9.15883e-82	0.142882	2.69462e-77	Astrocytes
PHACTR1	9.67949e-82	-0.29526	2.8478e-77	Astrocytes
GPBP1	1.05208e-81	-0.126695	3.09533e-77	Astrocytes
PDGFRB	1.59315e-81	0.126385	4.68721e-77	Astrocytes
RAPH1	1.65178e-81	-0.103281	4.85971e-77	Astrocytes
PLCB4	1.6648e-81	0.279423	4.898e-77	Astrocytes
PPP2R2C	1.76041e-81	-0.131134	5.17931e-77	Astrocytes
RIMS2	1.90499e-81	-0.33189	5.60467e-77	Astrocytes
LIMK2	2.02286e-81	0.161954	5.95146e-77	Astrocytes
ROR1	2.08828e-81	-0.309385	6.14392e-77	Astrocytes
ABI3BP	2.29185e-81	0.297101	6.74285e-77	Astrocytes
LAMA1	2.50536e-81	0.15017	7.37101e-77	Astrocytes
NAMPT	3.03655e-81	-0.460617	8.93385e-77	Astrocytes
ABCC5	3.4498e-81	-0.111474	1.01497e-76	Astrocytes
GCLC	4.11848e-81	-0.107559	1.2117e-76	Astrocytes
GYG2	4.18445e-81	0.116537	1.23111e-76	Astrocytes
LRRTM4	4.67381e-81	-0.299922	1.37508e-76	Astrocytes
RDX	5.48521e-81	0.126572	1.6138e-76	Astrocytes
PHF3	5.60665e-81	0.156478	1.64953e-76	Astrocytes
SNED1	6.31859e-81	0.269663	1.85899e-76	Astrocytes
AP000317.1	7.00184e-81	0.152494	2.06001e-76	Astrocytes
SCML1	9.32206e-81	-0.189833	2.74264e-76	Astrocytes
TXNRD1	1.15339e-80	-0.204797	3.3934e-76	Astrocytes
KCNN3	1.38137e-80	0.270651	4.06413e-76	Astrocytes
SLC25A33	1.84384e-80	-0.221243	5.42475e-76	Astrocytes
NFIC	2.80613e-80	0.14121	8.25592e-76	Astrocytes
PHF21B	2.96707e-80	-0.145263	8.72943e-76	Astrocytes
TESC	3.54213e-80	-0.40785	1.04213e-75	Astrocytes
HNRNPU	4.11434e-80	0.14113	1.21048e-75	Astrocytes
ADGRL3	6.72913e-80	-0.179775	1.97978e-75	Astrocytes
FRMD4A	8.36724e-80	-0.222652	2.46172e-75	Astrocytes
DANT2	9.35057e-80	0.194414	2.75103e-75	Astrocytes
DARS	1.01479e-79	0.110595	2.98563e-75	Astrocytes
TTYH1	1.15039e-79	0.137869	3.38456e-75	Astrocytes
APLNR	1.58503e-79	-0.101674	4.66332e-75	Astrocytes
ENSA	1.77682e-79	0.132163	5.22758e-75	Astrocytes
PTN	3.17735e-79	-0.256537	9.34808e-75	Astrocytes
CKB	4.21616e-79	0.160701	1.24044e-74	Astrocytes
INTU	4.50294e-79	-0.142713	1.32481e-74	Astrocytes
MGST1	4.87739e-79	-0.191796	1.43498e-74	Astrocytes
ABCA3	9.07803e-79	-0.107722	2.67085e-74	Astrocytes
DCAF5	9.63231e-79	0.102861	2.83392e-74	Astrocytes
FDFT1	9.9119e-79	-0.113879	2.91618e-74	Astrocytes
ADAMTS17	1.0315e-78	-0.275181	3.03479e-74	Astrocytes
RANBP17	1.09464e-78	-0.250921	3.22055e-74	Astrocytes
GPI	1.19283e-78	0.219358	3.50943e-74	Astrocytes
ZNF91	1.32479e-78	0.120715	3.89767e-74	Astrocytes
EPB41L4A	1.63962e-78	-0.278059	4.82392e-74	Astrocytes
SMG6	1.98991e-78	-0.110432	5.8545e-74	Astrocytes
ALOX12-AS1	2.01794e-78	0.174468	5.93697e-74	Astrocytes
RFX4	2.0712e-78	0.191314	6.09367e-74	Astrocytes
PDXK	2.29561e-78	0.12836	6.75391e-74	Astrocytes
ATP8A1	3.80035e-78	-0.221788	1.1181e-73	Astrocytes
AC005697.1	4.81472e-78	0.109723	1.41654e-73	Astrocytes
MT2A	5.28946e-78	-0.307939	1.55621e-73	Astrocytes
CNTN1	5.45836e-78	0.261221	1.6059e-73	Astrocytes
LIFR	6.16326e-78	0.201033	1.81329e-73	Astrocytes
N4BP2L1	9.88627e-78	0.125517	2.90864e-73	Astrocytes
ZNF532	1.1049e-77	-0.109683	3.25074e-73	Astrocytes
PHKB	1.24027e-77	-0.106476	3.64899e-73	Astrocytes
PPP1CB	1.99e-77	0.10856	5.85476e-73	Astrocytes
AP3B2	2.34122e-77	-0.225767	6.88809e-73	Astrocytes
MCPH1	2.43484e-77	0.139546	7.16356e-73	Astrocytes
GPR75-ASB3	2.64743e-77	0.209156	7.78902e-73	Astrocytes
KCNE4	5.61432e-77	0.311787	1.65179e-72	Astrocytes
PCDH10	6.52798e-77	0.116613	1.9206e-72	Astrocytes
PRCP	8.15993e-77	0.158923	2.40073e-72	Astrocytes
RANBP3L	1.13618e-76	0.352394	3.34276e-72	Astrocytes
SRGAP3	1.3403e-76	-0.150999	3.94331e-72	Astrocytes
MERTK	1.81046e-76	-0.20343	5.32655e-72	Astrocytes
TMEM165	1.92974e-76	0.106865	5.67748e-72	Astrocytes
TMEM178B	2.74403e-76	-0.261282	8.07322e-72	Astrocytes
ZNF518A	3.95509e-76	-0.134002	1.16363e-71	Astrocytes
F11-AS1	4.6199e-76	0.320181	1.35922e-71	Astrocytes
ENTPD1	5.33709e-76	-0.267533	1.57023e-71	Astrocytes
P2RY14	5.48978e-76	-0.105446	1.61515e-71	Astrocytes
ZC3H12C	5.609e-76	0.201431	1.65022e-71	Astrocytes
AFF3	6.3567e-76	-0.302844	1.8702e-71	Astrocytes
CYSTM1	8.65557e-76	0.165698	2.54655e-71	Astrocytes
CCDC59	8.77065e-76	0.183674	2.58041e-71	Astrocytes
HADHB	9.01873e-76	0.107451	2.6534e-71	Astrocytes
RBPJ	1.00473e-75	0.172532	2.95602e-71	Astrocytes
GTF2IRD1	1.23786e-75	-0.129541	3.64192e-71	Astrocytes
GALNT11	1.24965e-75	-0.139479	3.67658e-71	Astrocytes
AC022294.1	1.68713e-75	-0.205424	4.9637e-71	Astrocytes
C1orf54	1.8436e-75	-0.148446	5.42404e-71	Astrocytes
DNER	1.85701e-75	0.159955	5.4635e-71	Astrocytes
CSRNP3	2.04622e-75	0.181529	6.02019e-71	Astrocytes
RAB30	2.4311e-75	-0.150594	7.15254e-71	Astrocytes
PTPRG	2.62591e-75	-0.231337	7.7257e-71	Astrocytes
ELF2	2.89327e-75	0.159408	8.51229e-71	Astrocytes
ATP13A5	3.24827e-75	0.120276	9.55674e-71	Astrocytes
ARID1A	3.91439e-75	0.161228	1.15165e-70	Astrocytes
KIF9-AS1	4.22472e-75	-0.127887	1.24296e-70	Astrocytes
AC093879.1	5.10328e-75	-0.102283	1.50144e-70	Astrocytes
SH3RF3	5.55105e-75	-0.263261	1.63317e-70	Astrocytes
MAPKAP1	5.6575e-75	-0.11486	1.66449e-70	Astrocytes
ZDHHC21	6.1244e-75	-0.124231	1.80186e-70	Astrocytes
AC016831.7	6.89644e-75	0.175249	2.029e-70	Astrocytes
AUH	7.19884e-75	0.147382	2.11797e-70	Astrocytes
WWOX	8.12287e-75	0.190651	2.38983e-70	Astrocytes
THADA	8.17152e-75	-0.152088	2.40414e-70	Astrocytes
APBA2	9.1775e-75	0.290102	2.70011e-70	Astrocytes
HIPK3	1.01786e-74	0.104313	2.99464e-70	Astrocytes
MAMLD1	1.0652e-74	0.101133	3.13391e-70	Astrocytes
COL4A5	1.10685e-74	0.152479	3.25647e-70	Astrocytes
ATP13A4	1.5794e-74	0.202825	4.64677e-70	Astrocytes
BAG3	1.77052e-74	0.133221	5.20903e-70	Astrocytes
GPM6A	1.83573e-74	-0.17771	5.4009e-70	Astrocytes
ZMYM4	2.74706e-74	-0.110589	8.08212e-70	Astrocytes
UGCG	4.41471e-74	0.107518	1.29885e-69	Astrocytes
KANTR	5.83344e-74	0.104551	1.71626e-69	Astrocytes
CNPY1	6.21199e-74	0.11084	1.82763e-69	Astrocytes
RGS11	8.60674e-74	-0.157971	2.53219e-69	Astrocytes
HOPX	1.279e-73	-0.250919	3.76294e-69	Astrocytes
NRXN3	2.1168e-73	-0.369921	6.22784e-69	Astrocytes
OGFRL1	3.5348e-73	0.193364	1.03997e-68	Astrocytes
MKL1	4.03886e-73	-0.125881	1.18827e-68	Astrocytes
ATRNL1	5.11084e-73	-0.350448	1.50366e-68	Astrocytes
RNF43	5.17537e-73	-0.205604	1.52264e-68	Astrocytes
NIN	5.83002e-73	0.112133	1.71525e-68	Astrocytes
FEZ2	7.24002e-73	-0.124706	2.13009e-68	Astrocytes
SYT11	8.46466e-73	0.134492	2.49039e-68	Astrocytes
CADM1	9.61345e-73	-0.193564	2.82837e-68	Astrocytes
COBL	1.33449e-72	0.15222	3.92621e-68	Astrocytes
GOLGB1	1.60967e-72	0.137949	4.73581e-68	Astrocytes
TTC7B	1.64184e-72	-0.13183	4.83047e-68	Astrocytes
UBC	1.80238e-72	-0.13655	5.30279e-68	Astrocytes
USP53	2.18298e-72	0.134522	6.42255e-68	Astrocytes
SESN3	2.56825e-72	-0.180611	7.55604e-68	Astrocytes
ZNF98	3.07867e-72	0.34642	9.05776e-68	Astrocytes
ASXL2	5.94119e-72	0.112546	1.74796e-67	Astrocytes
DGKB	6.25786e-72	0.357424	1.84112e-67	Astrocytes
NAPA	6.70701e-72	-0.169383	1.97327e-67	Astrocytes
TMEM38A	8.05654e-72	0.149886	2.37031e-67	Astrocytes
BRINP2	8.40235e-72	-0.278545	2.47205e-67	Astrocytes
CRISPLD1	8.57811e-72	0.219467	2.52377e-67	Astrocytes
LRRC7	1.39427e-71	-0.294195	4.10209e-67	Astrocytes
ASRGL1	1.40592e-71	0.194797	4.13636e-67	Astrocytes
GNA13	1.73321e-71	0.112709	5.09928e-67	Astrocytes
SYCP2L	2.34965e-71	0.13918	6.91289e-67	Astrocytes
ARHGAP35	3.11916e-71	-0.114094	9.17687e-67	Astrocytes
GALNT8	3.55816e-71	0.108425	1.04685e-66	Astrocytes
BMP2K	4.49731e-71	-0.245941	1.32315e-66	Astrocytes
CRYBG3	5.28362e-71	0.115161	1.55449e-66	Astrocytes
IL6ST	5.29801e-71	0.112563	1.55873e-66	Astrocytes
ANKDD1A	6.53155e-71	0.114731	1.92165e-66	Astrocytes
SNX29	8.61301e-71	-0.170838	2.53403e-66	Astrocytes
NEDD4L	8.80016e-71	0.214432	2.5891e-66	Astrocytes
SLC44A1	9.30283e-71	0.173397	2.73699e-66	Astrocytes
RNF24	1.32101e-70	0.247956	3.88654e-66	Astrocytes
EIPR1	1.39929e-70	-0.150293	4.11684e-66	Astrocytes
MMD2	1.47556e-70	-0.249865	4.34125e-66	Astrocytes
NFASC	1.52811e-70	0.355458	4.49585e-66	Astrocytes
RELL1	1.701e-70	0.142313	5.00452e-66	Astrocytes
MTM1	2.26238e-70	0.127091	6.65615e-66	Astrocytes
2023-03-06	3.0387e-70	0.189527	8.94017e-66	Astrocytes
PTPRZ1	3.2261e-70	0.178335	9.49151e-66	Astrocytes
DBI	3.4906e-70	-0.135808	1.02697e-65	Astrocytes
TANC1	4.32352e-70	0.182192	1.27202e-65	Astrocytes
P4HA2	6.60001e-70	0.128989	1.94179e-65	Astrocytes
UNC13B	1.2799e-69	-0.131698	3.76558e-65	Astrocytes
LINC01748	2.17133e-69	0.217982	6.38826e-65	Astrocytes
VPS53	3.39036e-69	0.106986	9.97477e-65	Astrocytes
GPATCH8	5.56814e-69	-0.154628	1.6382e-64	Astrocytes
FOCAD	7.52004e-69	-0.175428	2.21247e-64	Astrocytes
GAN	7.54903e-69	0.103931	2.221e-64	Astrocytes
MYCBP2	1.02863e-68	-0.190036	3.02633e-64	Astrocytes
STAT3	1.07656e-68	0.187421	3.16735e-64	Astrocytes
SLC1A4	1.08793e-68	-0.100631	3.20079e-64	Astrocytes
AC016705.2	1.18886e-68	0.127927	3.49775e-64	Astrocytes
MYOM2	1.2912e-68	0.104064	3.79885e-64	Astrocytes
AC006059.1	1.60637e-68	0.189657	4.7261e-64	Astrocytes
TTLL5	1.7657e-68	-0.107607	5.19485e-64	Astrocytes
PDLIM3	2.45041e-68	-0.182861	7.20935e-64	Astrocytes
UTY	2.86702e-68	0.325288	8.43507e-64	Astrocytes
AVL9	4.8999e-68	0.113261	1.4416e-63	Astrocytes
AL137145.2	5.17925e-68	0.117757	1.52379e-63	Astrocytes
TARBP1	6.12602e-68	-0.15175	1.80234e-63	Astrocytes
GPR173	6.18874e-68	-0.106884	1.82079e-63	Astrocytes
RBPMS	6.35532e-68	0.201615	1.8698e-63	Astrocytes
BMPR1A	6.60269e-68	0.211911	1.94258e-63	Astrocytes
TASP1	6.96795e-68	-0.11939	2.05004e-63	Astrocytes
GPCPD1	7.30273e-68	-0.123021	2.14854e-63	Astrocytes
AKAP7	8.38187e-68	-0.115453	2.46603e-63	Astrocytes
TENM1	9.99979e-68	0.122234	2.94204e-63	Astrocytes
RPS6KC1	1.19563e-67	-0.123081	3.51766e-63	Astrocytes
GRAMD1B	1.60894e-67	-0.105332	4.73365e-63	Astrocytes
PLCB1	1.91028e-67	-0.114856	5.62025e-63	Astrocytes
WIF1	2.08353e-67	-0.228846	6.12995e-63	Astrocytes
RNGTT	3.74999e-67	-0.118069	1.10329e-62	Astrocytes
MRPS6	3.76158e-67	0.211507	1.10669e-62	Astrocytes
PLSCR4	6.24444e-67	0.228555	1.83718e-62	Astrocytes
FOXN2	7.23847e-67	-0.102873	2.12963e-62	Astrocytes
AC093157.1	7.86268e-67	-0.133749	2.31328e-62	Astrocytes
LTBP1	1.57006e-66	0.166579	4.61927e-62	Astrocytes
ARHGAP31	1.82797e-66	-0.123824	5.37807e-62	Astrocytes
SESTD1	1.92961e-66	0.12652	5.6771e-62	Astrocytes
SMAD1	2.419e-66	0.14785	7.11695e-62	Astrocytes
SLC9B2	2.58843e-66	0.158148	7.61542e-62	Astrocytes
CAMKMT	3.61132e-66	-0.222338	1.06249e-61	Astrocytes
C1orf61	4.29267e-66	-0.113635	1.26295e-61	Astrocytes
HELZ	5.92329e-66	0.100502	1.74269e-61	Astrocytes
LINC01094	7.77715e-66	-0.242739	2.28812e-61	Astrocytes
MAP3K13	8.19002e-66	-0.181343	2.40959e-61	Astrocytes
SCAI	8.30866e-66	-0.123596	2.44449e-61	Astrocytes
PARP14	9.48063e-66	-0.161371	2.7893e-61	Astrocytes
SCG3	9.64936e-66	-0.163331	2.83894e-61	Astrocytes
ZNF608	9.81819e-66	0.17615	2.88861e-61	Astrocytes
RIN2	1.02362e-65	0.16505	3.01159e-61	Astrocytes
PPFIA1	1.2606e-65	0.108584	3.7088e-61	Astrocytes
CAMK1D	1.39584e-65	-0.140336	4.10669e-61	Astrocytes
HEPH	2.3217e-65	0.115953	6.83068e-61	Astrocytes
PRMT9	3.26737e-65	-0.111547	9.61294e-61	Astrocytes
AC036214.1	3.49183e-65	0.18259	1.02733e-60	Astrocytes
NRG3	3.55211e-65	0.134169	1.04507e-60	Astrocytes
SLC39A12	3.93797e-65	0.231931	1.15859e-60	Astrocytes
EIF1	4.06098e-65	-0.118616	1.19478e-60	Astrocytes
MT1X	4.53406e-65	0.118969	1.33397e-60	Astrocytes
MSMO1	5.97207e-65	-0.280968	1.75704e-60	Astrocytes
AC109927.1	7.01692e-65	0.153743	2.06445e-60	Astrocytes
FP671120.1	7.91047e-65	0.404898	2.32734e-60	Astrocytes
LINC00534	1.03571e-64	0.216089	3.04717e-60	Astrocytes
KLHL2	1.07796e-64	-0.104244	3.17146e-60	Astrocytes
ERC1	1.54358e-64	-0.162776	4.54136e-60	Astrocytes
FAM49A	1.79143e-64	-0.117199	5.27055e-60	Astrocytes
NMNAT3	2.53603e-64	-0.145105	7.46126e-60	Astrocytes
SLC1A3	2.91822e-64	-0.203667	8.58568e-60	Astrocytes
MYLK	2.94052e-64	0.174725	8.65131e-60	Astrocytes
LINC00598	5.21394e-64	0.232288	1.53399e-59	Astrocytes
SPIDR	6.76217e-64	-0.206543	1.9895e-59	Astrocytes
TRIM44	7.47185e-64	-0.111304	2.19829e-59	Astrocytes
PER2	9.51807e-64	0.115307	2.80031e-59	Astrocytes
PCGF5	2.07482e-63	-0.116468	6.10433e-59	Astrocytes
PQLC1	2.54221e-63	0.10658	7.47943e-59	Astrocytes
ADAM12	2.86409e-63	0.232741	8.42644e-59	Astrocytes
ARHGAP6	3.38917e-63	0.113351	9.97129e-59	Astrocytes
FADS3	3.45115e-63	-0.122422	1.01536e-58	Astrocytes
THSD1	3.52276e-63	-0.112982	1.03643e-58	Astrocytes
LINC02251	5.00946e-63	0.106481	1.47383e-58	Astrocytes
RB1	6.93974e-63	0.141539	2.04174e-58	Astrocytes
SHLD2	7.48317e-63	-0.143438	2.20162e-58	Astrocytes
LINC02340	8.27484e-63	-0.10127	2.43454e-58	Astrocytes
FARS2	9.29221e-63	-0.164173	2.73386e-58	Astrocytes
TNS1	1.09458e-62	0.105005	3.22037e-58	Astrocytes
CHCHD6	1.44315e-62	-0.123739	4.24589e-58	Astrocytes
SLC25A18	1.49019e-62	0.174196	4.38428e-58	Astrocytes
PGGHG	2.21759e-62	-0.103976	6.52437e-58	Astrocytes
LARGE1	3.46413e-62	-0.140646	1.01918e-57	Astrocytes
HK1	3.81134e-62	0.136416	1.12133e-57	Astrocytes
COLEC12	3.86243e-62	-0.191495	1.13637e-57	Astrocytes
CASK	4.08945e-62	0.158079	1.20316e-57	Astrocytes
IER5L	4.61604e-62	0.157595	1.35809e-57	Astrocytes
TNIK	5.03234e-62	-0.225419	1.48056e-57	Astrocytes
SORL1	6.09115e-62	0.103017	1.79208e-57	Astrocytes
IDH1	6.18845e-62	-0.130984	1.8207e-57	Astrocytes
LINC01135	7.66945e-62	0.153998	2.25643e-57	Astrocytes
PRKG1	8.65837e-62	-0.219687	2.54738e-57	Astrocytes
FGF2	1.56795e-61	0.183575	4.61306e-57	Astrocytes
KAT2B	1.83249e-61	0.119619	5.39137e-57	Astrocytes
SPON1	1.86445e-61	0.108899	5.48538e-57	Astrocytes
AL365273.2	2.3348e-61	-0.136424	6.86923e-57	Astrocytes
ATP6AP1L	2.71744e-61	0.105361	7.99497e-57	Astrocytes
HEG1	2.91097e-61	-0.145941	8.56437e-57	Astrocytes
MTUS1	6.39735e-61	0.175527	1.88217e-56	Astrocytes
SH3RF1	1.10224e-60	-0.154422	3.24291e-56	Astrocytes
CRY1	1.12205e-60	0.113819	3.30118e-56	Astrocytes
ATP2B2	1.16831e-60	0.114501	3.43729e-56	Astrocytes
BNC2	1.36758e-60	0.175428	4.02355e-56	Astrocytes
R3HDM1	1.37648e-60	-0.166965	4.04973e-56	Astrocytes
CATSPER2	1.51388e-60	-0.1069	4.45398e-56	Astrocytes
SLC15A2	1.53802e-60	0.131653	4.525e-56	Astrocytes
SPRED2	3.12924e-60	-0.102893	9.20655e-56	Astrocytes
CLYBL	3.32621e-60	-0.106787	9.78605e-56	Astrocytes
KCNMB2-AS1	3.50081e-60	0.285283	1.02997e-55	Astrocytes
RALYL	5.11441e-60	-0.308221	1.50471e-55	Astrocytes
ZNF208	7.07033e-60	0.148522	2.08016e-55	Astrocytes
ANO6	7.6237e-60	0.129111	2.24297e-55	Astrocytes
AC092691.1	8.40728e-60	-0.201424	2.47351e-55	Astrocytes
LMO2	9.12121e-60	-0.140966	2.68355e-55	Astrocytes
OPCML	1.39619e-59	-0.299947	4.10774e-55	Astrocytes
MAN1A2	1.41241e-59	-0.117843	4.15547e-55	Astrocytes
SEMA6D	1.5332e-59	-0.109783	4.51082e-55	Astrocytes
EML4	2.05888e-59	-0.128745	6.05745e-55	Astrocytes
WARS	2.15316e-59	-0.231696	6.33482e-55	Astrocytes
NDUFAF6	2.41592e-59	0.104315	7.10789e-55	Astrocytes
CCDC85A	2.51043e-59	0.352749	7.38593e-55	Astrocytes
TYW1B	2.67544e-59	-0.108944	7.87142e-55	Astrocytes
MAP3K5	4.48997e-59	0.167885	1.32099e-54	Astrocytes
SEM1	5.87892e-59	0.163804	1.72964e-54	Astrocytes
BBS2	7.00894e-59	0.139681	2.0621e-54	Astrocytes
FUT8	7.83805e-59	-0.228742	2.30603e-54	Astrocytes
ZNF462	8.09658e-59	-0.14491	2.38209e-54	Astrocytes
TRIM66	8.51207e-59	-0.11188	2.50434e-54	Astrocytes
SPATS2L	1.25535e-58	-0.14934	3.69338e-54	Astrocytes
NR3C2	1.48249e-58	-0.164812	4.36163e-54	Astrocytes
SLC39A14	1.5657e-58	0.168539	4.60644e-54	Astrocytes
CDH18	1.63343e-58	-0.222938	4.80571e-54	Astrocytes
GLUD1	1.64205e-58	-0.14442	4.83107e-54	Astrocytes
ANO10	2.80489e-58	-0.115618	8.25227e-54	Astrocytes
DDX17	3.09338e-58	0.127695	9.10104e-54	Astrocytes
TTTY14	3.60699e-58	0.22165	1.06121e-53	Astrocytes
GABRA2	3.74606e-58	-0.150001	1.10213e-53	Astrocytes
ALK	3.82143e-58	-0.236984	1.1243e-53	Astrocytes
FAM69A	3.83815e-58	0.127969	1.12922e-53	Astrocytes
GADD45G	6.27574e-58	0.143563	1.84639e-53	Astrocytes
SRPX	7.13307e-58	0.117479	2.09862e-53	Astrocytes
GARNL3	8.60984e-58	-0.109874	2.5331e-53	Astrocytes
SSH2	1.0859e-57	-0.157762	3.19482e-53	Astrocytes
NPEPPS	1.126e-57	0.121286	3.3128e-53	Astrocytes
KLHL32	1.1955e-57	-0.146256	3.5173e-53	Astrocytes
AC024145.1	1.28788e-57	-0.122607	3.78907e-53	Astrocytes
ST3GAL1	1.47901e-57	0.101474	4.35141e-53	Astrocytes
PLEKHG1	2.32058e-57	-0.164438	6.82737e-53	Astrocytes
SESN1	2.41997e-57	0.253035	7.11979e-53	Astrocytes
DENND4A	3.24823e-57	0.161244	9.55662e-53	Astrocytes
FAM49B	3.70246e-57	-0.125452	1.0893e-52	Astrocytes
QKI	5.70712e-57	0.139005	1.67909e-52	Astrocytes
CAMK2G	6.07053e-57	-0.225664	1.78601e-52	Astrocytes
IGF1R	7.34814e-57	-0.116448	2.1619e-52	Astrocytes
SLC22A23	7.66721e-57	-0.144573	2.25577e-52	Astrocytes
EXPH5	1.40278e-56	0.141264	4.12712e-52	Astrocytes
ADAM23	1.63913e-56	-0.220746	4.82249e-52	Astrocytes
AKAP13	2.13519e-56	-0.121304	6.28195e-52	Astrocytes
AC073050.1	2.15492e-56	-0.219567	6.34e-52	Astrocytes
TSC22D2	2.38817e-56	0.152662	7.02622e-52	Astrocytes
ANO5	2.76e-56	0.145872	8.12019e-52	Astrocytes
NCKAP5	3.94432e-56	-0.134165	1.16046e-51	Astrocytes
MIB1	8.62416e-56	-0.113275	2.53731e-51	Astrocytes
GNA14	1.12403e-55	-0.19583	3.307e-51	Astrocytes
NEB	1.76667e-55	0.105413	5.19771e-51	Astrocytes
LRRC49	2.0536e-55	-0.110965	6.04189e-51	Astrocytes
PCDH9	2.34014e-55	0.157529	6.88492e-51	Astrocytes
CFAP47	3.66576e-55	0.107015	1.0785e-50	Astrocytes
GPATCH2	4.071e-55	-0.107678	1.19773e-50	Astrocytes
TET3	4.26304e-55	-0.100465	1.25423e-50	Astrocytes
HP1BP3	4.48698e-55	0.106192	1.32012e-50	Astrocytes
VWCE	5.15099e-55	-0.101314	1.51547e-50	Astrocytes
ATF7IP	5.25748e-55	-0.119964	1.5468e-50	Astrocytes
ADGRG1	6.97914e-55	0.109013	2.05333e-50	Astrocytes
RIPK2	8.66102e-55	-0.122827	2.54816e-50	Astrocytes
NDRG1	9.4948e-55	0.204537	2.79347e-50	Astrocytes
GALNT10	9.71645e-55	-0.129742	2.85868e-50	Astrocytes
PPIP5K1	1.03583e-54	-0.128278	3.04751e-50	Astrocytes
HMBOX1	1.0667e-54	0.185012	3.13834e-50	Astrocytes
LRRFIP1	1.89583e-54	-0.15197	5.57773e-50	Astrocytes
CPEB4	1.90783e-54	0.158763	5.61303e-50	Astrocytes
GLIS3	2.15427e-54	0.146805	6.33808e-50	Astrocytes
ARHGEF9	2.23251e-54	-0.101436	6.56828e-50	Astrocytes
CDH10	2.65245e-54	-0.230121	7.80378e-50	Astrocytes
UNC80	3.0029e-54	-0.227348	8.83483e-50	Astrocytes
CNKSR2	3.1803e-54	0.203641	9.35677e-50	Astrocytes
P4HA1	4.58363e-54	0.110864	1.34855e-49	Astrocytes
NPAS2	5.7317e-54	0.275768	1.68632e-49	Astrocytes
RCAN2	7.49313e-54	0.166019	2.20455e-49	Astrocytes
SP110	7.90947e-54	-0.109639	2.32704e-49	Astrocytes
CABIN1	1.0045e-53	0.118141	2.95533e-49	Astrocytes
AL445426.1	1.18164e-53	0.141194	3.47649e-49	Astrocytes
PDZD2	2.55243e-53	-0.180089	7.50949e-49	Astrocytes
KHDRBS2	2.9106e-53	-0.234765	8.56329e-49	Astrocytes
DPYSL2	3.11979e-53	0.155122	9.17873e-49	Astrocytes
EPHB1	5.30726e-53	-0.170495	1.56145e-48	Astrocytes
NLGN4X	6.12052e-53	-0.217826	1.80072e-48	Astrocytes
ARID5B	6.55142e-53	0.128923	1.92749e-48	Astrocytes
JAZF1	8.28986e-53	-0.180828	2.43896e-48	Astrocytes
KCND2	1.028e-52	0.410768	3.02447e-48	Astrocytes
LRIF1	1.53812e-52	-0.128876	4.52531e-48	Astrocytes
AQP4-AS1	1.68405e-52	0.3361	4.95466e-48	Astrocytes
CD38	2.22859e-52	0.142811	6.55675e-48	Astrocytes
FGD4	2.92587e-52	-0.186108	8.6082e-48	Astrocytes
TRIM5	2.93861e-52	-0.142916	8.64568e-48	Astrocytes
PTPRK	3.25716e-52	0.14308	9.58289e-48	Astrocytes
RBMS3	3.78873e-52	-0.189329	1.11468e-47	Astrocytes
ATP1B2	5.0005e-52	0.127986	1.4712e-47	Astrocytes
HIVEP2	5.19284e-52	0.123836	1.52779e-47	Astrocytes
CEP350	5.66314e-52	0.13727	1.66615e-47	Astrocytes
SASH1	7.90656e-52	0.183836	2.32619e-47	Astrocytes
MAGED1	8.31806e-52	-0.10664	2.44726e-47	Astrocytes
ABTB2	8.49368e-52	-0.176823	2.49892e-47	Astrocytes
IQCK	1.20051e-51	-0.118139	3.53202e-47	Astrocytes
SLC13A3	1.71292e-51	0.103738	5.03957e-47	Astrocytes
MEF2C	1.95591e-51	-0.166712	5.75449e-47	Astrocytes
EXOC6	2.09225e-51	-0.102504	6.15562e-47	Astrocytes
ENOX1	2.12941e-51	-0.187004	6.26493e-47	Astrocytes
NUTM2B-AS1	3.03045e-51	0.10533	8.9159e-47	Astrocytes
NPAS3	3.5748e-51	-0.114009	1.05174e-46	Astrocytes
WDPCP	6.51153e-51	-0.135271	1.91576e-46	Astrocytes
PLCH1	6.79371e-51	0.115169	1.99878e-46	Astrocytes
TBC1D32	7.72674e-51	-0.115313	2.27328e-46	Astrocytes
ADAMTS3	1.4722e-50	0.103489	4.33136e-46	Astrocytes
EIF3E	1.55479e-50	0.153881	4.57435e-46	Astrocytes
NUBPL	1.61313e-50	-0.130773	4.746e-46	Astrocytes
MAP6	2.28878e-50	-0.101303	6.73381e-46	Astrocytes
ARSJ	2.45557e-50	0.140553	7.22452e-46	Astrocytes
HMGCLL1	2.5665e-50	0.148014	7.55091e-46	Astrocytes
ORC3	2.71827e-50	-0.107639	7.99742e-46	Astrocytes
CRYAB	3.20066e-50	0.121595	9.41666e-46	Astrocytes
KCND3	4.50722e-50	-0.128391	1.32607e-45	Astrocytes
KBTBD12	4.65795e-50	0.151561	1.37042e-45	Astrocytes
MT-ATP6	5.08836e-50	0.167747	1.49705e-45	Astrocytes
LIMS1	6.26414e-50	0.128311	1.84297e-45	Astrocytes
TTC27	6.53848e-50	-0.100582	1.92369e-45	Astrocytes
INPP4B	6.7077e-50	0.225695	1.97347e-45	Astrocytes
ATF7IP2	1.09908e-49	-0.167719	3.2336e-45	Astrocytes
KCTD8	1.22435e-49	0.138529	3.60217e-45	Astrocytes
KCNMA1	1.38052e-49	-0.158173	4.06164e-45	Astrocytes
SYT9	1.38962e-49	-0.106757	4.08839e-45	Astrocytes
FAM171A1	1.55084e-49	0.169487	4.56273e-45	Astrocytes
CEP83	1.6674e-49	-0.132502	4.90567e-45	Astrocytes
ANKRD29	1.72365e-49	-0.169169	5.07115e-45	Astrocytes
SH3GL2	1.94999e-49	-0.279318	5.73708e-45	Astrocytes
SCN8A	1.96522e-49	-0.129137	5.78187e-45	Astrocytes
CASC17	2.21461e-49	0.167996	6.5156e-45	Astrocytes
ARGLU1	2.75961e-49	0.129172	8.11905e-45	Astrocytes
SOBP	3.18815e-49	-0.121759	9.37984e-45	Astrocytes
CAPS2	3.2151e-49	0.1082	9.45914e-45	Astrocytes
LDLRAD4	3.28112e-49	-0.116555	9.65338e-45	Astrocytes
RUNX1T1	5.5474e-49	0.121122	1.6321e-44	Astrocytes
EPHA4	7.23741e-49	-0.18044	2.12932e-44	Astrocytes
APBA1	8.94609e-49	-0.15076	2.63203e-44	Astrocytes
RSU1	1.07556e-48	-0.120917	3.16442e-44	Astrocytes
LRRC1	1.13266e-48	0.118849	3.3324e-44	Astrocytes
ST18	1.47293e-48	0.16447	4.33351e-44	Astrocytes
AL645568.1	1.59889e-48	0.104118	4.70409e-44	Astrocytes
PLEKHA7	1.777e-48	-0.107877	5.22811e-44	Astrocytes
SPECC1	2.0806e-48	-0.143556	6.12134e-44	Astrocytes
MED13L	2.08731e-48	0.155211	6.14109e-44	Astrocytes
ACAP2	2.39942e-48	-0.116525	7.05933e-44	Astrocytes
AP000462.1	2.42263e-48	-0.112837	7.12762e-44	Astrocytes
CDC42BPA	2.59988e-48	-0.140901	7.6491e-44	Astrocytes
AP000787.1	2.96222e-48	-0.118027	8.71514e-44	Astrocytes
TLK1	3.40037e-48	-0.104484	1.00042e-43	Astrocytes
TANC2	3.89462e-48	-0.128905	1.14584e-43	Astrocytes
CDH12	4.09776e-48	-0.122351	1.2056e-43	Astrocytes
KIF16B	4.12075e-48	-0.108263	1.21237e-43	Astrocytes
TMTC1	4.19329e-48	0.213056	1.23371e-43	Astrocytes
RBMS3-AS3	4.76261e-48	-0.107428	1.40121e-43	Astrocytes
P3H2	4.93804e-48	0.111965	1.45282e-43	Astrocytes
MICU1	5.80602e-48	-0.145511	1.70819e-43	Astrocytes
ANKFN1	6.32979e-48	0.133759	1.86229e-43	Astrocytes
SRGAP1	7.12628e-48	-0.192635	2.09662e-43	Astrocytes
RABGAP1L	8.83297e-48	-0.150291	2.59875e-43	Astrocytes
DISP3	9.28872e-48	0.114137	2.73283e-43	Astrocytes
FGF12	1.13617e-47	-0.238079	3.34274e-43	Astrocytes
SCFD2	1.20481e-47	-0.18827	3.54468e-43	Astrocytes
CTXND1	1.28897e-47	-0.170943	3.79228e-43	Astrocytes
FGF14	1.41248e-47	-0.261089	4.15565e-43	Astrocytes
SRPK2	1.5396e-47	-0.129578	4.52965e-43	Astrocytes
UNC5C	2.59816e-47	-0.241209	7.64406e-43	Astrocytes
SH3PXD2B	3.13967e-47	0.156017	9.23723e-43	Astrocytes
MTSS1	3.2037e-47	-0.148975	9.4256e-43	Astrocytes
AC079447.1	3.69523e-47	0.111754	1.08717e-42	Astrocytes
PITPNC1	4.89625e-47	-0.106917	1.44053e-42	Astrocytes
TRERF1	6.55262e-47	-0.102256	1.92785e-42	Astrocytes
LDAH	6.73455e-47	-0.112707	1.98137e-42	Astrocytes
ESRRG	6.91349e-47	-0.242758	2.03402e-42	Astrocytes
CNTN5	7.64566e-47	-0.217575	2.24943e-42	Astrocytes
CHRDL1	7.84906e-47	-0.115472	2.30927e-42	Astrocytes
CC2D2B	8.07845e-47	-0.132814	2.37676e-42	Astrocytes
BCL6	1.00904e-46	-0.151798	2.96871e-42	Astrocytes
DOK5	1.66826e-46	-0.104207	4.90818e-42	Astrocytes
ZCCHC7	2.12703e-46	-0.15009	6.25794e-42	Astrocytes
AFDN	2.55463e-46	0.109339	7.51599e-42	Astrocytes
PAM	2.65332e-46	0.112247	7.80635e-42	Astrocytes
SYT14	4.75475e-46	-0.18881	1.3989e-41	Astrocytes
SEMA3A	7.02465e-46	-0.124832	2.06672e-41	Astrocytes
MAML3	7.07036e-46	0.213413	2.08017e-41	Astrocytes
AC109492.1	7.5264e-46	-0.300196	2.21434e-41	Astrocytes
C4orf47	8.2537e-46	0.10878	2.42832e-41	Astrocytes
EVL	8.44735e-46	-0.128302	2.4853e-41	Astrocytes
AGBL4	8.91348e-46	-0.246481	2.62244e-41	Astrocytes
CYCS	9.38401e-46	-0.164163	2.76087e-41	Astrocytes
KIAA1549L	1.05935e-45	-0.204796	3.11671e-41	Astrocytes
BICD1	1.09719e-45	-0.204463	3.22804e-41	Astrocytes
DNAAF1	1.10884e-45	-0.110899	3.26233e-41	Astrocytes
FIRRE	1.77403e-45	-0.116821	5.21938e-41	Astrocytes
PGK1	2.14222e-45	0.158592	6.30261e-41	Astrocytes
GRM7	2.14934e-45	-0.2933	6.32358e-41	Astrocytes
NFATC2	3.2848e-45	-0.106012	9.66422e-41	Astrocytes
LINC00854	3.82879e-45	0.169839	1.12647e-40	Astrocytes
ZRANB3	3.966e-45	-0.121707	1.16684e-40	Astrocytes
STIM2	8.17037e-45	-0.101858	2.4038e-40	Astrocytes
GAPDH	9.23795e-45	0.125154	2.7179e-40	Astrocytes
TRIM2	9.81568e-45	0.142727	2.88787e-40	Astrocytes
CMSS1	1.00438e-44	-0.206848	2.95499e-40	Astrocytes
CABLES1	1.30743e-44	-0.116237	3.8466e-40	Astrocytes
RASAL2	2.61415e-44	-0.119123	7.69109e-40	Astrocytes
DDX10	3.05337e-44	-0.123342	8.98332e-40	Astrocytes
FOXP1	4.26349e-44	-0.110272	1.25436e-39	Astrocytes
ABLIM3	4.84007e-44	-0.102822	1.424e-39	Astrocytes
RHOJ	5.4096e-44	-0.143223	1.59156e-39	Astrocytes
BTG2	7.55456e-44	-0.127605	2.22263e-39	Astrocytes
AKAP12	8.31021e-44	-0.151242	2.44495e-39	Astrocytes
MEIS1	1.05092e-43	-0.119743	3.09192e-39	Astrocytes
AC006148.1	1.08263e-43	0.227116	3.1852e-39	Astrocytes
SERPINE2	1.29354e-43	0.115026	3.80572e-39	Astrocytes
FAM162A	1.3338e-43	0.265967	3.92416e-39	Astrocytes
ELOVL6	1.66072e-43	-0.106858	4.886e-39	Astrocytes
GAB1	2.38675e-43	0.114995	7.02205e-39	Astrocytes
MGLL	2.39381e-43	0.19353	7.04284e-39	Astrocytes
NSMCE2	2.44028e-43	-0.117507	7.17956e-39	Astrocytes
OLFM2	2.83442e-43	-0.119012	8.33914e-39	Astrocytes
ADK	2.88649e-43	-0.132725	8.49233e-39	Astrocytes
GRM5	3.01085e-43	-0.214031	8.85821e-39	Astrocytes
MAP4	3.89066e-43	-0.117968	1.14467e-38	Astrocytes
GRIK2	4.98043e-43	-0.278704	1.46529e-38	Astrocytes
PON2	5.57836e-43	0.149941	1.64121e-38	Astrocytes
GNA14-AS1	5.8178e-43	-0.154736	1.71166e-38	Astrocytes
RYR3	6.87816e-43	0.106573	2.02362e-38	Astrocytes
FHOD3	9.03828e-43	-0.132084	2.65915e-38	Astrocytes
GRIA1	9.52456e-43	-0.243868	2.80222e-38	Astrocytes
AIG1	1.13836e-42	-0.103329	3.34916e-38	Astrocytes
DENND5B	1.39845e-42	-0.104406	4.11437e-38	Astrocytes
SETBP1	1.49051e-42	-0.196197	4.38523e-38	Astrocytes
PIP5K1B	1.65773e-42	-0.210589	4.8772e-38	Astrocytes
PRICKLE2	2.00559e-42	-0.104944	5.90066e-38	Astrocytes
EFCAB6	2.07568e-42	-0.112149	6.10685e-38	Astrocytes
TPST1	2.52369e-42	0.207031	7.42495e-38	Astrocytes
CPT1C	2.64933e-42	-0.129074	7.79459e-38	Astrocytes
CLASP2	3.02817e-42	-0.126168	8.90918e-38	Astrocytes
UTRN	3.2328e-42	0.132913	9.51122e-38	Astrocytes
SPIRE1	3.48828e-42	0.179169	1.02629e-37	Astrocytes
CHD2	3.6605e-42	0.142817	1.07696e-37	Astrocytes
SLC14A1	4.87031e-42	0.1483	1.43289e-37	Astrocytes
AC007923.4	6.62369e-42	0.107004	1.94876e-37	Astrocytes
DDAH1	7.19566e-42	0.154928	2.11704e-37	Astrocytes
SEL1L3	7.60201e-42	-0.166006	2.23659e-37	Astrocytes
CACNB2	8.53296e-42	-0.176304	2.51048e-37	Astrocytes
ROBO1	1.0473e-41	-0.155734	3.08125e-37	Astrocytes
METAP1D	1.19756e-41	-0.102995	3.52333e-37	Astrocytes
RETREG1	1.41669e-41	0.153009	4.16803e-37	Astrocytes
SNTG1	1.58576e-41	-0.213909	4.66547e-37	Astrocytes
DOCK7	1.67751e-41	0.151675	4.93541e-37	Astrocytes
OSBPL3	1.71639e-41	-0.105487	5.04978e-37	Astrocytes
APOLD1	1.76658e-41	0.135145	5.19745e-37	Astrocytes
DENND2A	1.85475e-41	-0.183395	5.45685e-37	Astrocytes
MCF2L2	1.96054e-41	-0.2078	5.76811e-37	Astrocytes
NHS	2.78279e-41	0.16155	8.18725e-37	Astrocytes
DIP2C	3.24021e-41	0.180947	9.53301e-37	Astrocytes
HRH1	4.84612e-41	-0.133153	1.42578e-36	Astrocytes
PIR	4.84623e-41	-0.185309	1.42581e-36	Astrocytes
NCAM1	5.73551e-41	-0.129194	1.68744e-36	Astrocytes
MAP4K5	7.15e-41	0.163815	2.1036e-36	Astrocytes
AP003049.2	7.44415e-41	0.136637	2.19014e-36	Astrocytes
SYAP1	9.6793e-41	-0.111785	2.84775e-36	Astrocytes
GDA	1.15685e-40	-0.120089	3.40357e-36	Astrocytes
PHLPP1	1.19038e-40	-0.116541	3.50222e-36	Astrocytes
PDK3	1.34617e-40	0.13364	3.96056e-36	Astrocytes
LYN	1.41119e-40	-0.187785	4.15185e-36	Astrocytes
ABHD2	1.44838e-40	0.154387	4.26128e-36	Astrocytes
PRAG1	2.39993e-40	-0.112893	7.06084e-36	Astrocytes
MYO1E	2.89954e-40	0.14196	8.53074e-36	Astrocytes
ULK4	2.91209e-40	-0.107387	8.56765e-36	Astrocytes
ADCY2	3.50833e-40	0.145702	1.03219e-35	Astrocytes
ARAP2	3.73538e-40	0.145309	1.09899e-35	Astrocytes
CAMK2A	5.53541e-40	-0.142742	1.62857e-35	Astrocytes
EFNA5	6.13563e-40	-0.169862	1.80516e-35	Astrocytes
CCNH	6.43239e-40	0.123445	1.89247e-35	Astrocytes
AC115622.1	6.50891e-40	0.107292	1.91499e-35	Astrocytes
PTPRM	6.59668e-40	-0.109012	1.94081e-35	Astrocytes
FDPS	9.75432e-40	-0.114093	2.86982e-35	Astrocytes
GDAP1	1.4339e-39	0.101028	4.21868e-35	Astrocytes
PTAR1	1.9461e-39	-0.111165	5.72564e-35	Astrocytes
ANKRD12	1.96374e-39	0.124417	5.77752e-35	Astrocytes
AL589740.1	1.99349e-39	0.111783	5.86505e-35	Astrocytes
HS3ST3A1	2.21542e-39	-0.190986	6.518e-35	Astrocytes
DDR2	2.31574e-39	0.112562	6.81314e-35	Astrocytes
FABP5	4.0942e-39	-0.124355	1.20455e-34	Astrocytes
FILIP1L	5.64681e-39	-0.105652	1.66135e-34	Astrocytes
PCM1	6.43759e-39	0.129173	1.894e-34	Astrocytes
TMEM135	1.03375e-38	0.135866	3.0414e-34	Astrocytes
C2CD6	1.05601e-38	-0.117531	3.1069e-34	Astrocytes
NLGN1	1.32198e-38	-0.33023	3.88939e-34	Astrocytes
PTPN13	1.69969e-38	-0.141581	5.00067e-34	Astrocytes
DNAH14	2.55639e-38	-0.119359	7.52114e-34	Astrocytes
TMEM108	2.61953e-38	-0.144312	7.70691e-34	Astrocytes
SLC24A3	2.6812e-38	-0.106096	7.88836e-34	Astrocytes
STK33	2.98979e-38	-0.123789	8.79627e-34	Astrocytes
PDK1	3.46329e-38	0.224455	1.01893e-33	Astrocytes
FNDC3B	4.24492e-38	0.109738	1.2489e-33	Astrocytes
AKAP6	5.19861e-38	-0.126175	1.52948e-33	Astrocytes
HIF1A-AS2	5.49831e-38	0.222864	1.61766e-33	Astrocytes
RTN1	6.5694e-38	0.140644	1.93278e-33	Astrocytes
NQO1	9.68181e-38	-0.120334	2.84849e-33	Astrocytes
MICA	1.01055e-37	-0.100808	2.97314e-33	Astrocytes
LRP1B	1.54021e-37	-0.141563	4.53146e-33	Astrocytes
HMGB1	1.58116e-37	-0.121625	4.65193e-33	Astrocytes
MOBP	2.0852e-37	0.106969	6.13488e-33	Astrocytes
PICALM	2.32532e-37	0.103308	6.84132e-33	Astrocytes
AC051619.5	3.7132e-37	-0.131783	1.09246e-32	Astrocytes
KCNC2	3.99039e-37	-0.146334	1.17401e-32	Astrocytes
BRINP1	4.00648e-37	-0.120712	1.17875e-32	Astrocytes
HAP1	5.52317e-37	-0.108777	1.62497e-32	Astrocytes
WLS	6.15999e-37	0.124325	1.81233e-32	Astrocytes
FRMPD3	6.87307e-37	0.116468	2.02213e-32	Astrocytes
LIMCH1	1.46369e-36	-0.11623	4.30632e-32	Astrocytes
AC079385.1	2.07962e-36	0.116212	6.11844e-32	Astrocytes
CNTNAP3B	2.31961e-36	-0.17231	6.82453e-32	Astrocytes
AC107067.1	3.41812e-36	-0.134363	1.00564e-31	Astrocytes
SLC4A4	3.61791e-36	-0.139268	1.06443e-31	Astrocytes
EXT1	5.12142e-36	-0.171172	1.50677e-31	Astrocytes
SCN2A	7.85227e-36	-0.156568	2.31022e-31	Astrocytes
EIF4G3	9.80458e-36	-0.14004	2.8846e-31	Astrocytes
NT5C2	1.462e-35	0.129118	4.30134e-31	Astrocytes
GNAL	1.8196e-35	0.104574	5.35344e-31	Astrocytes
GRIA2	2.13887e-35	-0.109693	6.29278e-31	Astrocytes
MAP2K6	3.00071e-35	-0.12146	8.82838e-31	Astrocytes
FNBP1	3.69758e-35	0.122629	1.08787e-30	Astrocytes
MFHAS1	3.96259e-35	0.102141	1.16583e-30	Astrocytes
ENOSF1	5.06754e-35	-0.141756	1.49092e-30	Astrocytes
MAP7	5.40532e-35	0.142557	1.5903e-30	Astrocytes
ARHGEF26	7.97672e-35	0.138293	2.34683e-30	Astrocytes
PRIM2	1.01565e-34	-0.111559	2.98813e-30	Astrocytes
UBA6-AS1	1.38568e-34	-0.188739	4.07681e-30	Astrocytes
MT1G	1.45932e-34	-0.171377	4.29347e-30	Astrocytes
HS3ST5	2.22245e-34	-0.213101	6.53866e-30	Astrocytes
UNC79	2.44289e-34	-0.158365	7.18724e-30	Astrocytes
IGFBP5	2.44596e-34	0.139077	7.19627e-30	Astrocytes
AC006504.5	2.87628e-34	-0.113951	8.46229e-30	Astrocytes
RYR2	2.92453e-34	-0.168134	8.60426e-30	Astrocytes
RXRG	3.21089e-34	-0.121184	9.44676e-30	Astrocytes
VAV3	4.67114e-34	0.17776	1.3743e-29	Astrocytes
LINC00886	5.56147e-34	-0.11732	1.63624e-29	Astrocytes
SH3D19	5.79216e-34	-0.123729	1.70411e-29	Astrocytes
PPP1R9A	6.22787e-34	-0.120088	1.8323e-29	Astrocytes
HMGCR	1.06341e-33	-0.121883	3.12866e-29	Astrocytes
TRAK1	1.06898e-33	0.126926	3.14504e-29	Astrocytes
ANKS1B	1.09355e-33	-0.161123	3.21732e-29	Astrocytes
FBXL2	1.16078e-33	-0.113749	3.41512e-29	Astrocytes
MVD	1.2148e-33	-0.105365	3.57406e-29	Astrocytes
SCG2	1.48061e-33	-0.201836	4.35612e-29	Astrocytes
PBX1	1.60338e-33	-0.115325	4.7173e-29	Astrocytes
KIF1B	1.66525e-33	0.111301	4.89932e-29	Astrocytes
CYP7B1	2.56721e-33	-0.145557	7.55299e-29	Astrocytes
LRMDA	2.90892e-33	0.124155	8.55834e-29	Astrocytes
TEAD1	4.04478e-33	-0.109346	1.19002e-28	Astrocytes
PCED1B	6.3823e-33	-0.160185	1.87774e-28	Astrocytes
PHYHIPL	6.93691e-33	0.161689	2.04091e-28	Astrocytes
TGFB2	8.03807e-33	0.110433	2.36488e-28	Astrocytes
SUPT3H	1.1983e-32	-0.138539	3.52552e-28	Astrocytes
NAV1	1.32952e-32	0.129518	3.91158e-28	Astrocytes
HECW1	1.42471e-32	-0.129794	4.19165e-28	Astrocytes
KCNQ5	1.94674e-32	-0.213506	5.72751e-28	Astrocytes
PCAT1	2.07615e-32	-0.207627	6.10825e-28	Astrocytes
ARL17B	2.11081e-32	-0.10092	6.2102e-28	Astrocytes
KCNH7	2.27022e-32	-0.148214	6.67922e-28	Astrocytes
RAPGEF4	2.90479e-32	0.357742	8.54618e-28	Astrocytes
COL23A1	6.62786e-32	-0.193487	1.94998e-27	Astrocytes
RGS7	9.08313e-32	-0.154279	2.67235e-27	Astrocytes
UBE3D	1.19676e-31	-0.119867	3.521e-27	Astrocytes
DCLK2	2.215e-31	-0.23868	6.51675e-27	Astrocytes
GTDC1	2.76027e-31	-0.110667	8.12099e-27	Astrocytes
TAOK3	2.8859e-31	-0.122212	8.49062e-27	Astrocytes
LINGO2	3.06993e-31	-0.164007	9.03204e-27	Astrocytes
PTPRD	4.27075e-31	-0.202303	1.2565e-26	Astrocytes
OPHN1	5.99481e-31	-0.146482	1.76373e-26	Astrocytes
C8orf37-AS1	6.25657e-31	0.105054	1.84074e-26	Astrocytes
SSBP2	6.76307e-31	0.177141	1.98976e-26	Astrocytes
RNFT2	9.29062e-31	-0.101426	2.73339e-26	Astrocytes
ANKRD30BL	1.23577e-30	-0.133724	3.63576e-26	Astrocytes
AHCYL1	1.29949e-30	-0.151403	3.82324e-26	Astrocytes
GALNT16	2.26251e-30	-0.139748	6.65654e-26	Astrocytes
IGSF11	2.73346e-30	0.106902	8.04211e-26	Astrocytes
WFDC1	3.38338e-30	-0.109607	9.95423e-26	Astrocytes
CHPT1	3.73061e-30	0.126942	1.09758e-25	Astrocytes
PDZRN3	4.70392e-30	-0.15755	1.38394e-25	Astrocytes
INSIG1	4.81894e-30	-0.199878	1.41778e-25	Astrocytes
NR4A3	4.90095e-30	0.339824	1.44191e-25	Astrocytes
NR4A1	7.0884e-30	-0.208081	2.08548e-25	Astrocytes
TMEM132B	7.55331e-30	0.136729	2.22226e-25	Astrocytes
SLC4A10	8.97985e-30	-0.154113	2.64196e-25	Astrocytes
NRG1	1.47985e-29	-0.161817	4.35386e-25	Astrocytes
UNC5D	1.56247e-29	0.161452	4.59695e-25	Astrocytes
GSN	2.45577e-29	0.116832	7.22512e-25	Astrocytes
BNIP3	3.03448e-29	0.110134	8.92775e-25	Astrocytes
SCHLAP1	5.19174e-29	0.163428	1.52746e-24	Astrocytes
SEMA5A	5.31143e-29	-0.199455	1.56267e-24	Astrocytes
SEZ6L	6.40563e-29	-0.135336	1.8846e-24	Astrocytes
CSMD3	7.72858e-29	-0.209385	2.27382e-24	Astrocytes
AC007785.1	8.40711e-29	-0.13627	2.47345e-24	Astrocytes
CRB1	9.38265e-29	0.128529	2.76047e-24	Astrocytes
RASSF8	9.9895e-29	0.187361	2.93901e-24	Astrocytes
STON2	1.12466e-28	-0.110018	3.30885e-24	Astrocytes
C8orf34	1.38118e-28	0.146871	4.06356e-24	Astrocytes
SCD5	1.76023e-28	0.1126	5.17878e-24	Astrocytes
AL662796.1	2.22111e-28	-0.167481	6.53474e-24	Astrocytes
ARHGAP44	2.77196e-28	-0.101492	8.15537e-24	Astrocytes
ALDH1A1	4.83891e-28	0.115869	1.42365e-23	Astrocytes
HK2	5.43235e-28	0.191766	1.59825e-23	Astrocytes
DAAM1	6.94536e-28	0.115878	2.04339e-23	Astrocytes
POLR3G	7.0832e-28	-0.101149	2.08395e-23	Astrocytes
SLC2A3	7.20252e-28	0.133328	2.11905e-23	Astrocytes
RNLS	1.04392e-27	-0.155056	3.07133e-23	Astrocytes
LINC01950	1.05839e-27	0.111269	3.1139e-23	Astrocytes
PLAGL1	1.15023e-27	-0.103822	3.38409e-23	Astrocytes
MEG8	1.44393e-27	-0.117761	4.24817e-23	Astrocytes
LINC00632	1.93552e-27	-0.124935	5.6945e-23	Astrocytes
JARID2	2.16552e-27	0.119813	6.37118e-23	Astrocytes
ADGRB1	2.39797e-27	-0.109187	7.05506e-23	Astrocytes
ADAMTS9	2.65284e-27	0.143287	7.80492e-23	Astrocytes
STARD13	3.01813e-27	0.117162	8.87963e-23	Astrocytes
HPSE2	3.84633e-27	0.204042	1.13163e-22	Astrocytes
ARHGEF12	4.33378e-27	0.138178	1.27504e-22	Astrocytes
ARPP21	9.01467e-27	-0.158245	2.65221e-22	Astrocytes
EYA1	9.93122e-27	-0.100233	2.92186e-22	Astrocytes
GPC5	2.25997e-26	-0.148922	6.64905e-22	Astrocytes
CHRM3	2.38597e-26	-0.122419	7.01977e-22	Astrocytes
AF279873.3	2.58747e-26	-0.198316	7.61259e-22	Astrocytes
TMEM117	2.79849e-26	-0.121762	8.23344e-22	Astrocytes
MALAT1	3.40138e-26	-0.109747	1.00072e-21	Astrocytes
AP003181.1	5.5136e-26	0.102446	1.62216e-21	Astrocytes
PTCHD1-AS	6.13291e-26	0.14225	1.80436e-21	Astrocytes
GALNTL6	6.51694e-26	-0.11084	1.91735e-21	Astrocytes
MBNL1	9.37315e-26	0.128734	2.75768e-21	Astrocytes
MAP2	1.21281e-25	-0.124668	3.56821e-21	Astrocytes
C15orf41	1.67284e-25	-0.129965	4.92167e-21	Astrocytes
AC003991.1	2.52418e-25	0.11362	7.42639e-21	Astrocytes
CNTN4	3.1763e-25	-0.137647	9.345e-21	Astrocytes
MAST4	3.30088e-25	-0.104108	9.71153e-21	Astrocytes
PNPLA3	3.30837e-25	-0.109204	9.73356e-21	Astrocytes
BMPR1B	3.95173e-25	-0.119507	1.16264e-20	Astrocytes
ARHGAP5	6.77883e-25	-0.105495	1.9944e-20	Astrocytes
PDZRN4	7.5537e-25	0.156738	2.22237e-20	Astrocytes
KCTD16	8.09115e-25	-0.180224	2.3805e-20	Astrocytes
HLF	9.64818e-25	-0.109048	2.83859e-20	Astrocytes
AF123462.1	1.06898e-24	-0.124393	3.14505e-20	Astrocytes
PCDH7	1.08905e-24	0.129217	3.2041e-20	Astrocytes
AC087482.1	1.82019e-24	-0.110336	5.35517e-20	Astrocytes
STOX2	3.45084e-24	-0.10559	1.01527e-19	Astrocytes
GABRB2	4.43294e-24	-0.116245	1.30421e-19	Astrocytes
MIR646HG	4.58543e-24	-0.163876	1.34908e-19	Astrocytes
DGKI	7.17673e-24	-0.115378	2.11147e-19	Astrocytes
PRKCB	7.7054e-24	-0.122407	2.26701e-19	Astrocytes
KCNQ3	1.19061e-23	-0.155517	3.5029e-19	Astrocytes
ATF3	1.3284e-23	-0.159314	3.90827e-19	Astrocytes
SUSD4	4.06024e-23	-0.109033	1.19456e-18	Astrocytes
GALNT17	5.09228e-23	-0.106114	1.4982e-18	Astrocytes
SAMD12	1.01336e-22	-0.113653	2.9814e-18	Astrocytes
LINC00499	1.20591e-22	-0.118074	3.54791e-18	Astrocytes
ATP8A2	1.30319e-22	-0.119298	3.83412e-18	Astrocytes
HDAC9	1.60639e-22	-0.129995	4.72616e-18	Astrocytes
CCDC122	1.73166e-22	-0.102106	5.09473e-18	Astrocytes
PDE10A	1.92852e-22	-0.112095	5.6739e-18	Astrocytes
CNTNAP5	2.3038e-22	-0.113845	6.778e-18	Astrocytes
PRR16	2.70864e-22	0.130144	7.96909e-18	Astrocytes
LINC02506	3.31999e-22	-0.123925	9.76775e-18	Astrocytes
GABRB3	3.58618e-22	-0.128716	1.05509e-17	Astrocytes
AC002429.2	6.39548e-22	-0.12572	1.88161e-17	Astrocytes
CALCB	6.88098e-22	-0.100367	2.02445e-17	Astrocytes
VEGFA	1.01733e-21	0.391996	2.99308e-17	Astrocytes
SLC25A48	1.45715e-21	-0.134508	4.28709e-17	Astrocytes
PLPP1	2.38361e-21	0.177312	7.01282e-17	Astrocytes
BMPER	3.04746e-21	-0.105809	8.96594e-17	Astrocytes
SNRPN	4.35539e-21	-0.100435	1.2814e-16	Astrocytes
AC007319.1	9.27998e-21	-0.121565	2.73026e-16	Astrocytes
PPM1E	9.78859e-21	-0.137383	2.8799e-16	Astrocytes
ASIC2	1.00489e-20	-0.121021	2.95648e-16	Astrocytes
SLC2A13	1.22248e-20	-0.107455	3.59667e-16	Astrocytes
MDGA2	1.38356e-20	-0.140511	4.07056e-16	Astrocytes
PRRX1	1.69958e-20	-0.146283	5.00033e-16	Astrocytes
LINC00923	1.93293e-20	-0.123806	5.68688e-16	Astrocytes
LDB2	3.55516e-20	-0.146064	1.04596e-15	Astrocytes
MYT1L	4.11217e-20	-0.111012	1.20984e-15	Astrocytes
RAP2C-AS1	4.83647e-20	-0.102076	1.42294e-15	Astrocytes
RBFOX1	6.6011e-20	-0.193108	1.94211e-15	Astrocytes
GRIN2A	8.79419e-20	-0.14946	2.58734e-15	Astrocytes
CTNNA3	1.34861e-19	0.166537	3.96775e-15	Astrocytes
SDS	1.52375e-19	-0.104399	4.48302e-15	Astrocytes
GRAMD1C	4.81103e-19	0.114407	1.41545e-14	Astrocytes
AC246817.1	6.64644e-19	-0.10851	1.95545e-14	Astrocytes
MIR2052HG	1.27141e-18	0.131616	3.74062e-14	Astrocytes
AC016766.1	1.86493e-18	0.104753	5.48682e-14	Astrocytes
KHDRBS3	3.67025e-18	-0.110163	1.07982e-13	Astrocytes
CPED1	4.40812e-18	-0.112293	1.29691e-13	Astrocytes
DST	6.20038e-18	-0.155209	1.82421e-13	Astrocytes
LAMA2	1.0024e-17	0.100771	2.94915e-13	Astrocytes
AC073529.1	3.12404e-17	-0.120494	9.19123e-13	Astrocytes
SYNE1	5.08515e-17	-0.104549	1.4961e-12	Astrocytes
GLUL	6.11881e-17	0.144515	1.80021e-12	Astrocytes
ZSCAN31	6.30659e-17	-0.130521	1.85546e-12	Astrocytes
SLC8A1	9.13818e-17	-0.158987	2.68854e-12	Astrocytes
ERC2	1.12458e-16	-0.123673	3.30861e-12	Astrocytes
GPC6	1.55638e-16	0.12112	4.57901e-12	Astrocytes
SYN2	1.60742e-16	-0.105621	4.72918e-12	Astrocytes
LDLR	4.78434e-16	-0.107839	1.4076e-11	Astrocytes
LRRC4C	5.77636e-16	-0.107641	1.69946e-11	Astrocytes
ROBO2	8.81581e-16	-0.165959	2.5937e-11	Astrocytes
FAM19A2	8.88624e-16	-0.150826	2.61442e-11	Astrocytes
BRINP3	1.0476e-15	-0.102849	3.08215e-11	Astrocytes
LINC01266	1.67453e-15	-0.129465	4.92663e-11	Astrocytes
APC	9.64985e-15	-0.106817	2.83908e-10	Astrocytes
ST6GALNAC5	1.46395e-14	-0.112539	4.3071e-10	Astrocytes
HGF	2.68056e-14	0.104286	7.88649e-10	Astrocytes
SLC7A11	4.60771e-14	-0.13354	1.35563e-09	Astrocytes
CACNA1D	6.11883e-13	0.107669	1.80022e-08	Astrocytes
ADM	1.83584e-12	0.105201	5.40121e-08	Astrocytes
SORCS3	1.90731e-12	0.138867	5.61151e-08	Astrocytes
ITPR2	2.67109e-12	-0.105118	7.85862e-08	Astrocytes
AC007402.1	3.00282e-12	-0.10443	8.8346e-08	Astrocytes
PDE4B	6.48456e-09	-0.123796	0.000190782	Astrocytes
LINC00511	1.40336e-06	0.122774	0.0412881	Astrocytes
XIST	9.49247e-65	-0.969488	2.79278e-60	Endothelial cells
UTY	2.02715e-45	0.89617	5.96407e-41	Endothelial cells
FKBP5	6.28872e-41	0.850593	1.8502e-36	Endothelial cells
LINGO1	1.69697e-39	-0.433222	4.99267e-35	Endothelial cells
HSPA1A	2.47256e-38	-1.0609	7.27453e-34	Endothelial cells
CEBPD	8.65149e-36	0.825096	2.54535e-31	Endothelial cells
RASGEF1B	5.11204e-32	-0.434426	1.50401e-27	Endothelial cells
GPCPD1	2.54447e-30	-1.12296	7.48607e-26	Endothelial cells
YBX3	9.68761e-30	0.696161	2.85019e-25	Endothelial cells
TTTY14	2.76912e-29	0.724847	8.14703e-25	Endothelial cells
PITPNC1	3.5859e-28	0.675288	1.05501e-23	Endothelial cells
DDX3Y	2.23533e-27	0.347983	6.57657e-23	Endothelial cells
ELL2	4.44401e-27	0.90155	1.30747e-22	Endothelial cells
LRRTM4	2.70833e-26	-1.03452	7.96817e-22	Endothelial cells
HSPH1	3.08957e-25	-0.518124	9.08983e-21	Endothelial cells
DUSP1	3.60783e-24	0.545009	1.06146e-19	Endothelial cells
CD55	7.85258e-24	0.596284	2.31031e-19	Endothelial cells
FP236383.1	8.38552e-23	0.822586	2.4671e-18	Endothelial cells
SLC26A3	1.08439e-22	-0.443629	3.19038e-18	Endothelial cells
RHOB	1.54731e-22	0.614487	4.55233e-18	Endothelial cells
LRRC32	1.78012e-22	0.676459	5.2373e-18	Endothelial cells
JUNB	2.29716e-22	0.581016	6.75849e-18	Endothelial cells
USP9Y	2.39083e-22	0.434665	7.03405e-18	Endothelial cells
APOLD1	2.95319e-22	0.675574	8.68858e-18	Endothelial cells
ZBTB16	4.46644e-22	0.672027	1.31407e-17	Endothelial cells
RPS19	5.62607e-22	0.577842	1.65525e-17	Endothelial cells
FOSL2	1.0789e-21	0.490071	3.17424e-17	Endothelial cells
MTRNR2L8	2.18299e-21	0.576729	6.42256e-17	Endothelial cells
TUBB4B	2.21435e-21	0.339693	6.51483e-17	Endothelial cells
SLC38A2	2.31813e-21	0.403006	6.82018e-17	Endothelial cells
MT-ND2	1.98918e-20	0.421649	5.85236e-16	Endothelial cells
RPSA	2.18237e-20	0.417543	6.42076e-16	Endothelial cells
ADAMTS1	8.74723e-20	0.774199	2.57352e-15	Endothelial cells
FP671120.1	1.05244e-19	0.493418	3.09639e-15	Endothelial cells
ARHGAP26	3.04866e-19	0.485683	8.96945e-15	Endothelial cells
KLF9	5.54152e-19	0.460291	1.63037e-14	Endothelial cells
RPL10A	5.75345e-19	0.370127	1.69272e-14	Endothelial cells
LSAMP	7.39178e-19	-0.812147	2.17473e-14	Endothelial cells
CLIC1	9.33359e-19	0.396927	2.74604e-14	Endothelial cells
SOCS3	2.10597e-18	0.515854	6.19597e-14	Endothelial cells
TAGLN2	2.12847e-18	0.56574	6.26217e-14	Endothelial cells
CDKN1A	3.21969e-18	0.364833	9.47266e-14	Endothelial cells
NFKBIZ	3.63512e-18	0.380142	1.06949e-13	Endothelial cells
FRMD4A	3.66632e-18	-0.648801	1.07867e-13	Endothelial cells
RPL13	3.67035e-18	0.65281	1.07985e-13	Endothelial cells
RBFOX1	4.02139e-18	-1.18359	1.18313e-13	Endothelial cells
KCNIP4	4.29283e-18	-0.866605	1.26299e-13	Endothelial cells
NFKBIA	4.71896e-18	0.481337	1.38837e-13	Endothelial cells
STAT3	5.43245e-18	0.421413	1.59828e-13	Endothelial cells
PER3	6.63973e-18	-0.589196	1.95348e-13	Endothelial cells
ATP10A	7.04387e-18	-0.381188	2.07238e-13	Endothelial cells
RPS5	1.06967e-17	0.352842	3.14707e-13	Endothelial cells
MTRNR2L12	1.58898e-17	0.458308	4.67494e-13	Endothelial cells
BCL6	1.91359e-17	0.288403	5.62997e-13	Endothelial cells
HIBCH	4.91128e-17	-0.592053	1.44495e-12	Endothelial cells
PCDH11Y	7.1555e-17	0.587791	2.10522e-12	Endothelial cells
ADAMTS9	9.53174e-17	1.03208	2.80433e-12	Endothelial cells
FAM155A	9.54969e-17	-1.17478	2.80962e-12	Endothelial cells
RUNDC3B	1.07664e-16	-0.57233	3.16757e-12	Endothelial cells
HDAC9	1.12434e-16	-0.564554	3.30792e-12	Endothelial cells
AC016831.7	1.29479e-16	0.342402	3.80939e-12	Endothelial cells
SLC27A6	1.29784e-16	0.349606	3.81838e-12	Endothelial cells
ITIH5	1.53416e-16	-0.552205	4.51365e-12	Endothelial cells
RPS2	1.77564e-16	0.403641	5.22412e-12	Endothelial cells
ABCG2	1.92008e-16	-0.737618	5.64908e-12	Endothelial cells
RHOC	1.98598e-16	0.20481	5.84297e-12	Endothelial cells
RPS4Y1	2.13029e-16	0.212238	6.26751e-12	Endothelial cells
HSP90AA1	3.59117e-16	-0.29624	1.05656e-11	Endothelial cells
RPS3	4.58562e-16	0.497434	1.34913e-11	Endothelial cells
NPC1	5.90836e-16	0.453806	1.7383e-11	Endothelial cells
HLF	7.38816e-16	-0.674533	2.17367e-11	Endothelial cells
RPLP1	8.56819e-16	0.519128	2.52085e-11	Endothelial cells
CEBPB	9.95766e-16	0.302308	2.92964e-11	Endothelial cells
CEACAM19	1.02616e-15	0.30494	3.01907e-11	Endothelial cells
RPS16	1.15312e-15	0.359263	3.39258e-11	Endothelial cells
SLC16A1	1.19925e-15	-0.778254	3.5283e-11	Endothelial cells
RACK1	1.3614e-15	0.366876	4.00538e-11	Endothelial cells
MT1M	1.45178e-15	0.532507	4.27128e-11	Endothelial cells
RPL28	1.4695e-15	0.434318	4.32341e-11	Endothelial cells
MT-ND1	1.59901e-15	0.495362	4.70446e-11	Endothelial cells
NEAT1	1.86307e-15	0.439222	5.48133e-11	Endothelial cells
RPS7	1.87102e-15	0.53461	5.50472e-11	Endothelial cells
SLC6A1	2.23791e-15	-1.02062	6.58416e-11	Endothelial cells
CACNA2D3	2.63839e-15	-0.889789	7.7624e-11	Endothelial cells
LRP10	3.85782e-15	0.184464	1.13501e-10	Endothelial cells
CREM	3.9574e-15	0.268429	1.16431e-10	Endothelial cells
RPL7A	4.30218e-15	0.389485	1.26575e-10	Endothelial cells
IFI44L	4.55763e-15	-0.550467	1.3409e-10	Endothelial cells
RPS13	5.16427e-15	0.269439	1.51938e-10	Endothelial cells
NRXN1	5.18568e-15	-0.812579	1.52568e-10	Endothelial cells
TSC22D3	5.19424e-15	0.437816	1.5282e-10	Endothelial cells
WSB1	5.31853e-15	-0.367378	1.56476e-10	Endothelial cells
CFL1	5.36561e-15	0.17506	1.57862e-10	Endothelial cells
CAVIN1	6.37907e-15	0.262242	1.87679e-10	Endothelial cells
HDGF	6.70234e-15	0.171994	1.9719e-10	Endothelial cells
SPARC	6.89181e-15	0.488242	2.02764e-10	Endothelial cells
ROBO2	7.13299e-15	-0.761813	2.0986e-10	Endothelial cells
COLEC12	7.22297e-15	-0.706714	2.12507e-10	Endothelial cells
PDLIM1	7.4192e-15	0.554302	2.1828e-10	Endothelial cells
CD93	7.44796e-15	0.426168	2.19126e-10	Endothelial cells
HYAL2	8.56349e-15	0.473744	2.51946e-10	Endothelial cells
RPL36AL	9.0431e-15	0.25248	2.66057e-10	Endothelial cells
RBM8A	1.24144e-14	0.251974	3.65245e-10	Endothelial cells
IFITM2	1.78891e-14	0.418064	5.26315e-10	Endothelial cells
NNMT	2.17883e-14	0.364191	6.41034e-10	Endothelial cells
EIF4A1	2.21746e-14	0.223695	6.52398e-10	Endothelial cells
MT-ND5	2.34816e-14	0.340818	6.90851e-10	Endothelial cells
RPL8	2.67738e-14	0.418505	7.87712e-10	Endothelial cells
DPP10	2.73633e-14	-0.517388	8.05056e-10	Endothelial cells
IFI16	3.84176e-14	0.513233	1.13028e-09	Endothelial cells
RPL13A	4.24165e-14	0.376087	1.24793e-09	Endothelial cells
KDM5D	4.76459e-14	0.223267	1.40179e-09	Endothelial cells
GPX3	4.82565e-14	0.299452	1.41975e-09	Endothelial cells
MAFF	4.86219e-14	0.294309	1.4305e-09	Endothelial cells
EEF2	4.94544e-14	0.204518	1.455e-09	Endothelial cells
SLC39A1	5.04947e-14	0.170764	1.48561e-09	Endothelial cells
MT-ND4	5.85653e-14	0.356671	1.72305e-09	Endothelial cells
CHORDC1	6.42826e-14	-0.276471	1.89126e-09	Endothelial cells
VAMP5	7.31347e-14	0.203396	2.1517e-09	Endothelial cells
GRIA4	8.59466e-14	-0.698729	2.52863e-09	Endothelial cells
SGCD	8.70268e-14	-0.789165	2.56042e-09	Endothelial cells
ATP1B3	9.21336e-14	1.11538	2.71066e-09	Endothelial cells
MYL6	1.09906e-13	0.379366	3.23355e-09	Endothelial cells
MT-CYB	1.13326e-13	0.308549	3.33415e-09	Endothelial cells
SRRM2	1.1917e-13	0.152097	3.50609e-09	Endothelial cells
CD99	1.4113e-13	0.324434	4.15218e-09	Endothelial cells
DACH1	1.4245e-13	-0.646115	4.19103e-09	Endothelial cells
CD81	1.48308e-13	0.316075	4.36336e-09	Endothelial cells
ADGRL3	1.49743e-13	-0.71835	4.40558e-09	Endothelial cells
SLCO4A1	1.5169e-13	0.575623	4.46287e-09	Endothelial cells
CYBA	1.60153e-13	0.383971	4.71186e-09	Endothelial cells
TNFRSF1B	1.6524e-13	0.318242	4.86153e-09	Endothelial cells
ERBB4	1.65669e-13	-0.61592	4.87415e-09	Endothelial cells
USP15	1.77312e-13	0.262507	5.21668e-09	Endothelial cells
RPL3	1.78416e-13	0.46203	5.24918e-09	Endothelial cells
EEF1D	2.11516e-13	0.228607	6.22302e-09	Endothelial cells
CCDC171	2.32268e-13	-0.824998	6.83355e-09	Endothelial cells
BACE2	2.56915e-13	0.466297	7.55869e-09	Endothelial cells
C11orf96	2.64646e-13	0.907647	7.78614e-09	Endothelial cells
CSRNP1	3.0861e-13	0.202022	9.07961e-09	Endothelial cells
NRXN3	3.49329e-13	-0.729367	1.02776e-08	Endothelial cells
ARF1	3.55234e-13	0.222998	1.04513e-08	Endothelial cells
TPT1	3.81277e-13	0.581842	1.12175e-08	Endothelial cells
HSPA1B	4.02418e-13	-0.479333	1.18395e-08	Endothelial cells
INO80D	4.36971e-13	-0.169966	1.28561e-08	Endothelial cells
PTGES3	4.81767e-13	-0.15092	1.41741e-08	Endothelial cells
RPS9	4.83463e-13	0.313469	1.4224e-08	Endothelial cells
RIF1	4.83799e-13	0.278139	1.42339e-08	Endothelial cells
PDXK	4.9591e-13	-0.360939	1.45902e-08	Endothelial cells
ELF1	5.01829e-13	0.363007	1.47643e-08	Endothelial cells
RPLP0	7.10309e-13	0.31292	2.0898e-08	Endothelial cells
NCL	7.71532e-13	0.241614	2.26993e-08	Endothelial cells
MYH9	7.74063e-13	0.401778	2.27737e-08	Endothelial cells
TRIR	8.8802e-13	0.240822	2.61264e-08	Endothelial cells
UGP2	1.0495e-12	0.19016	3.08772e-08	Endothelial cells
MCL1	1.12358e-12	0.33156	3.30567e-08	Endothelial cells
S100A6	1.14742e-12	0.443665	3.37582e-08	Endothelial cells
XRRA1	1.16392e-12	-0.426358	3.42437e-08	Endothelial cells
DDIT4	1.19292e-12	0.425987	3.50968e-08	Endothelial cells
CIRBP	1.25298e-12	-0.418148	3.6864e-08	Endothelial cells
ATOH8	1.27271e-12	0.366202	3.74445e-08	Endothelial cells
PPM1H	1.41879e-12	-0.554492	4.17422e-08	Endothelial cells
MBP	1.45433e-12	0.384496	4.27879e-08	Endothelial cells
PRRC2B	1.47531e-12	0.147508	4.3405e-08	Endothelial cells
RAD21	1.5168e-12	0.16317	4.46259e-08	Endothelial cells
LMO3	1.6033e-12	-0.41209	4.71706e-08	Endothelial cells
RPL15	1.65122e-12	0.373842	4.85805e-08	Endothelial cells
ARHGDIA	1.71687e-12	0.25545	5.05119e-08	Endothelial cells
SLC20A2	1.74165e-12	-0.346801	5.1241e-08	Endothelial cells
RPL36	1.78261e-12	0.339487	5.2446e-08	Endothelial cells
CASP4	1.86646e-12	0.289809	5.49131e-08	Endothelial cells
GAB1	1.906e-12	-0.411801	5.60765e-08	Endothelial cells
PFN1	2.08877e-12	0.277421	6.14537e-08	Endothelial cells
SERF2	2.46828e-12	0.326397	7.26192e-08	Endothelial cells
MT2A	2.54965e-12	0.743745	7.50131e-08	Endothelial cells
IL18R1	2.56544e-12	0.264884	7.54777e-08	Endothelial cells
SLC25A6	2.72541e-12	0.239813	8.01842e-08	Endothelial cells
GRIK2	2.7778e-12	-0.510213	8.17258e-08	Endothelial cells
RPL29	2.87529e-12	0.27579	8.45938e-08	Endothelial cells
AC105402.3	2.9573e-12	0.264517	8.70068e-08	Endothelial cells
ASRGL1	2.99407e-12	0.398905	8.80885e-08	Endothelial cells
FAM129B	3.12581e-12	0.229499	9.19645e-08	Endothelial cells
PTMA	3.14872e-12	0.330794	9.26385e-08	Endothelial cells
DLEU7	3.33926e-12	-0.29804	9.82443e-08	Endothelial cells
PTMS	3.37117e-12	0.239911	9.91831e-08	Endothelial cells
MSN	3.40506e-12	0.43111	1.0018e-07	Endothelial cells
MALAT1	3.49749e-12	-0.180694	1.029e-07	Endothelial cells
LMNA	3.61822e-12	0.110294	1.06452e-07	Endothelial cells
RPL18	3.76998e-12	0.329309	1.10917e-07	Endothelial cells
SEMA6B	3.89006e-12	0.379066	1.14449e-07	Endothelial cells
C2CD5	4.11831e-12	-0.342572	1.21165e-07	Endothelial cells
ENTPD1-AS1	4.12853e-12	-0.461585	1.21466e-07	Endothelial cells
TFRC	4.45859e-12	-0.44506	1.31176e-07	Endothelial cells
AGO2	4.4835e-12	0.153772	1.31909e-07	Endothelial cells
MYO6	4.63653e-12	-0.297658	1.36411e-07	Endothelial cells
PRDX1	4.66385e-12	0.151938	1.37215e-07	Endothelial cells
IRF2BPL	4.92765e-12	0.149873	1.44976e-07	Endothelial cells
RPL7	5.08735e-12	0.208471	1.49675e-07	Endothelial cells
PNP	5.62837e-12	0.290066	1.65592e-07	Endothelial cells
RPS12	5.73642e-12	0.292181	1.68771e-07	Endothelial cells
HNRNPA1	6.04523e-12	0.163003	1.77857e-07	Endothelial cells
LINC01515	6.37839e-12	-0.543601	1.87659e-07	Endothelial cells
TMBIM6	6.7211e-12	0.136739	1.97741e-07	Endothelial cells
GIMAP8	6.88146e-12	0.282934	2.02459e-07	Endothelial cells
TRGC2	7.29821e-12	0.249596	2.1472e-07	Endothelial cells
TNFRSF1A	7.63627e-12	0.223304	2.24667e-07	Endothelial cells
CNTNAP2	8.9196e-12	-0.614952	2.62424e-07	Endothelial cells
SLC5A5	9.02046e-12	-0.204869	2.65391e-07	Endothelial cells
KLF2	9.51496e-12	0.401609	2.7994e-07	Endothelial cells
NORAD	9.58862e-12	0.180942	2.82107e-07	Endothelial cells
FUT11	1.13058e-11	0.177867	3.32627e-07	Endothelial cells
ST6GALNAC3	1.15242e-11	0.562881	3.39054e-07	Endothelial cells
IGFBP4	1.18976e-11	0.366729	3.5004e-07	Endothelial cells
TIMP1	1.26077e-11	0.34501	3.7093e-07	Endothelial cells
CLDN5	1.34526e-11	0.435408	3.95788e-07	Endothelial cells
BTG2	1.45701e-11	0.232104	4.28668e-07	Endothelial cells
ZBTB7A	1.46242e-11	0.260527	4.30258e-07	Endothelial cells
SERTAD1	1.52463e-11	0.191569	4.48563e-07	Endothelial cells
TARBP1	1.58162e-11	-0.418205	4.65328e-07	Endothelial cells
MT1X	1.60476e-11	0.470341	4.72136e-07	Endothelial cells
C22orf34	1.62985e-11	-0.171399	4.79518e-07	Endothelial cells
A4GALT	1.63064e-11	0.167814	4.79751e-07	Endothelial cells
KLF6	1.65354e-11	0.441678	4.86487e-07	Endothelial cells
SMG1	1.72484e-11	-0.181779	5.07464e-07	Endothelial cells
RPL21	1.73563e-11	0.279657	5.1064e-07	Endothelial cells
GLUL	1.75164e-11	0.465212	5.15351e-07	Endothelial cells
MACROD2	1.78329e-11	-0.606694	5.24663e-07	Endothelial cells
ARNTL	1.86609e-11	0.230877	5.49023e-07	Endothelial cells
SLC25A25	1.90286e-11	0.289816	5.5984e-07	Endothelial cells
HK1	2.08272e-11	0.215614	6.12756e-07	Endothelial cells
PCGF5	2.09727e-11	0.340624	6.17039e-07	Endothelial cells
EIF3A	2.19416e-11	0.241952	6.45543e-07	Endothelial cells
RPS25	2.43118e-11	0.283142	7.15279e-07	Endothelial cells
UBB	2.47823e-11	0.27253	7.29121e-07	Endothelial cells
TPM4	2.47907e-11	0.339703	7.29366e-07	Endothelial cells
DHFR	2.48747e-11	0.266805	7.3184e-07	Endothelial cells
PAFAH1B2	2.49389e-11	0.174173	7.33728e-07	Endothelial cells
TLN1	2.50826e-11	0.213772	7.37955e-07	Endothelial cells
EEF1A1	2.58644e-11	0.451769	7.60957e-07	Endothelial cells
CTNNA2	2.61757e-11	-0.588786	7.70114e-07	Endothelial cells
ARHGEF2	2.68102e-11	0.186341	7.88784e-07	Endothelial cells
GPR85	2.69443e-11	-0.592038	7.92727e-07	Endothelial cells
RPL30	3.19898e-11	0.314027	9.41173e-07	Endothelial cells
SLC19A3	3.23361e-11	-0.334454	9.51362e-07	Endothelial cells
MFAP3	3.24592e-11	0.411659	9.54982e-07	Endothelial cells
HP1BP3	3.44647e-11	0.216339	1.01399e-06	Endothelial cells
LENG8	3.44735e-11	-0.348617	1.01424e-06	Endothelial cells
CSMD1	3.46824e-11	-0.582528	1.02039e-06	Endothelial cells
BSG	3.55931e-11	-0.432444	1.04718e-06	Endothelial cells
NCOA3	3.647e-11	0.12043	1.07298e-06	Endothelial cells
VASP	3.68709e-11	0.2687	1.08478e-06	Endothelial cells
RPS15	3.69111e-11	0.357605	1.08596e-06	Endothelial cells
MPZL2	3.70158e-11	0.312951	1.08904e-06	Endothelial cells
IGFBP2	3.72473e-11	0.330541	1.09585e-06	Endothelial cells
MYL12A	4.00119e-11	0.257744	1.17719e-06	Endothelial cells
ZFP36	4.0048e-11	0.277345	1.17825e-06	Endothelial cells
LDHA	4.20537e-11	0.260969	1.23726e-06	Endothelial cells
UACA	4.21287e-11	-0.418519	1.23947e-06	Endothelial cells
OST4	4.26427e-11	0.162428	1.25459e-06	Endothelial cells
SF3A3	4.28299e-11	0.236511	1.2601e-06	Endothelial cells
DHX15	4.35877e-11	0.149688	1.28239e-06	Endothelial cells
HNRNPA0	4.45957e-11	0.168102	1.31205e-06	Endothelial cells
PARP14	4.98235e-11	-0.293795	1.46586e-06	Endothelial cells
PCBP1	5.41953e-11	0.159718	1.59448e-06	Endothelial cells
SUN2	5.69821e-11	0.213748	1.67647e-06	Endothelial cells
B4GALT5	6.14943e-11	0.358518	1.80922e-06	Endothelial cells
MIDN	6.4042e-11	0.274443	1.88418e-06	Endothelial cells
S1PR1	6.42288e-11	0.331741	1.88967e-06	Endothelial cells
ZFY	6.79147e-11	0.185095	1.99812e-06	Endothelial cells
MYO1B	6.85056e-11	-0.238744	2.0155e-06	Endothelial cells
FXYD5	7.05762e-11	0.211984	2.07642e-06	Endothelial cells
SAMD1	7.23087e-11	0.126206	2.12739e-06	Endothelial cells
GABPB1-AS1	7.41118e-11	0.386519	2.18044e-06	Endothelial cells
TTTY15	7.46683e-11	0.134543	2.19682e-06	Endothelial cells
NET1	7.49517e-11	-0.439426	2.20515e-06	Endothelial cells
ACTG1	7.65051e-11	0.415483	2.25086e-06	Endothelial cells
AES	7.75796e-11	0.26605	2.28247e-06	Endothelial cells
SLCO1A2	8.03305e-11	-0.591875	2.3634e-06	Endothelial cells
MT1A	8.41781e-11	0.236551	2.4766e-06	Endothelial cells
ITGA10	8.53177e-11	0.254991	2.51013e-06	Endothelial cells
CASKIN2	8.55685e-11	0.155825	2.51751e-06	Endothelial cells
SLC6A1-AS1	8.94795e-11	-0.702944	2.63258e-06	Endothelial cells
TMBIM1	9.325e-11	0.119838	2.74351e-06	Endothelial cells
ENO1	9.64342e-11	0.169672	2.83719e-06	Endothelial cells
MCMBP	9.97674e-11	0.127576	2.93526e-06	Endothelial cells
EPHA2	1.08988e-10	0.290753	3.20654e-06	Endothelial cells
RPL27	1.10493e-10	0.238601	3.25082e-06	Endothelial cells
POLK	1.10569e-10	-0.171835	3.25306e-06	Endothelial cells
ANAPC16	1.17195e-10	0.153489	3.44798e-06	Endothelial cells
CLASP2	1.18593e-10	-0.268756	3.48913e-06	Endothelial cells
TUBB6	1.23316e-10	0.269468	3.62809e-06	Endothelial cells
BRI3	1.23711e-10	0.127029	3.63971e-06	Endothelial cells
GADD45B	1.31619e-10	0.209121	3.87237e-06	Endothelial cells
CDC42	1.38017e-10	0.156761	4.06059e-06	Endothelial cells
AL139383.1	1.39378e-10	-0.475737	4.10063e-06	Endothelial cells
RPL14	1.40336e-10	0.299763	4.12884e-06	Endothelial cells
P4HB	1.43678e-10	0.148983	4.22714e-06	Endothelial cells
AC108866.1	1.44696e-10	-0.456275	4.25711e-06	Endothelial cells
CD151	1.46103e-10	0.186002	4.29851e-06	Endothelial cells
PRKAR1A	1.46221e-10	0.314706	4.30197e-06	Endothelial cells
CCNI	1.46428e-10	0.21032	4.30807e-06	Endothelial cells
CARHSP1	1.50404e-10	0.207048	4.42504e-06	Endothelial cells
FOS	1.51442e-10	0.178363	4.45558e-06	Endothelial cells
ARID5B	1.6362e-10	0.593396	4.81387e-06	Endothelial cells
FGD6	1.6371e-10	-0.392321	4.81652e-06	Endothelial cells
EIF1	1.69072e-10	0.393232	4.97426e-06	Endothelial cells
PPFIBP1	1.79177e-10	-0.39726	5.27158e-06	Endothelial cells
XBP1	1.81866e-10	0.152841	5.35069e-06	Endothelial cells
SLC25A5	1.8425e-10	0.126181	5.42083e-06	Endothelial cells
SRGN	1.84837e-10	0.34637	5.43808e-06	Endothelial cells
HNRNPU	1.92229e-10	0.17339	5.65556e-06	Endothelial cells
JOSD1	1.96749e-10	0.128576	5.78857e-06	Endothelial cells
SLC4A7	2.00061e-10	0.272219	5.886e-06	Endothelial cells
PIK3R3	2.01209e-10	0.263369	5.91977e-06	Endothelial cells
PPM1B	2.10624e-10	0.137769	6.19676e-06	Endothelial cells
ARHGAP23	2.13697e-10	0.262226	6.28717e-06	Endothelial cells
EIF1AY	2.18385e-10	0.100132	6.42511e-06	Endothelial cells
BANP	2.21269e-10	0.234211	6.50995e-06	Endothelial cells
YBX1	2.22973e-10	0.205899	6.56008e-06	Endothelial cells
UBE3A	2.23935e-10	-0.218458	6.5884e-06	Endothelial cells
ATRNL1	2.2494e-10	-0.573752	6.61795e-06	Endothelial cells
LINC00486	2.26241e-10	-0.317946	6.65625e-06	Endothelial cells
PTCD3	2.28243e-10	-0.157643	6.71513e-06	Endothelial cells
APRT	2.33532e-10	0.107533	6.87076e-06	Endothelial cells
RPL27A	2.45907e-10	0.210858	7.23482e-06	Endothelial cells
NDUFB11	2.56426e-10	0.126716	7.54431e-06	Endothelial cells
HNRNPF	2.57557e-10	0.256558	7.57758e-06	Endothelial cells
RPL31	2.59197e-10	0.185363	7.62582e-06	Endothelial cells
BMP1	2.72526e-10	0.373531	8.01797e-06	Endothelial cells
PGK1	2.77227e-10	0.125064	8.15629e-06	Endothelial cells
CMIP	2.77954e-10	0.330482	8.17768e-06	Endothelial cells
FURIN	2.79931e-10	0.199534	8.23585e-06	Endothelial cells
WDR82	2.94171e-10	0.193234	8.6548e-06	Endothelial cells
PDZRN3	3.05854e-10	-0.448627	8.99852e-06	Endothelial cells
C5orf17	3.05995e-10	-0.550177	9.00268e-06	Endothelial cells
KIAA1217	3.08618e-10	-0.661989	9.07984e-06	Endothelial cells
IL17RA	3.14847e-10	0.17458	9.26312e-06	Endothelial cells
BAZ1A	3.31461e-10	0.329242	9.75192e-06	Endothelial cells
SYNGR2	3.5154e-10	0.199871	1.03427e-05	Endothelial cells
BBS9	3.64608e-10	-0.274771	1.07271e-05	Endothelial cells
FAM241A	3.69413e-10	0.312553	1.08685e-05	Endothelial cells
ST8SIA6	3.72442e-10	-0.379615	1.09576e-05	Endothelial cells
RPL41	3.94833e-10	0.504925	1.16164e-05	Endothelial cells
DENND4A	3.97022e-10	0.179137	1.16808e-05	Endothelial cells
DUSP5	4.12737e-10	0.126343	1.21431e-05	Endothelial cells
ITGA5	4.2791e-10	0.22713	1.25895e-05	Endothelial cells
IL4R	4.28379e-10	0.315731	1.26033e-05	Endothelial cells
TRIOBP	4.34956e-10	0.103333	1.27969e-05	Endothelial cells
ATL2	4.37795e-10	-0.155525	1.28804e-05	Endothelial cells
CYB5R3	4.39799e-10	0.131822	1.29393e-05	Endothelial cells
SUGT1	4.44895e-10	-0.115011	1.30892e-05	Endothelial cells
GPRC5A	4.46009e-10	0.167505	1.3122e-05	Endothelial cells
STX5	4.50613e-10	0.166895	1.32575e-05	Endothelial cells
TNRC6A	4.70855e-10	-0.306883	1.3853e-05	Endothelial cells
NUTM2B-AS1	4.95706e-10	0.27506	1.45842e-05	Endothelial cells
NAALADL2	5.17057e-10	-0.585052	1.52123e-05	Endothelial cells
XAF1	5.28956e-10	-0.388364	1.55624e-05	Endothelial cells
ASS1	5.5092e-10	0.157307	1.62086e-05	Endothelial cells
CDC42EP4	5.6014e-10	0.285652	1.64799e-05	Endothelial cells
EHD4	6.03149e-10	0.287287	1.77453e-05	Endothelial cells
ANXA2	6.2611e-10	0.276012	1.84208e-05	Endothelial cells
ATP2B4	6.43765e-10	0.198024	1.89402e-05	Endothelial cells
ZMIZ1	6.50103e-10	0.178294	1.91267e-05	Endothelial cells
CAP1	6.5026e-10	0.228065	1.91313e-05	Endothelial cells
FNBP4	6.67061e-10	0.100582	1.96256e-05	Endothelial cells
PDZD2	6.70912e-10	-0.374992	1.97389e-05	Endothelial cells
C1RL	6.80184e-10	0.315233	2.00117e-05	Endothelial cells
TOB1	7.43449e-10	0.196471	2.1873e-05	Endothelial cells
NABP1	7.45422e-10	0.189972	2.19311e-05	Endothelial cells
ATP1A2	7.61319e-10	-0.662103	2.23988e-05	Endothelial cells
RPS27A	7.64305e-10	0.341297	2.24866e-05	Endothelial cells
MGAT4A	7.91847e-10	0.389435	2.32969e-05	Endothelial cells
CNOT8	7.96008e-10	0.130529	2.34193e-05	Endothelial cells
ATN1	8.04507e-10	0.107266	2.36694e-05	Endothelial cells
RGCC	8.68575e-10	0.43888	2.55543e-05	Endothelial cells
B4GALT1	8.75928e-10	0.359835	2.57707e-05	Endothelial cells
AF165147.1	9.45243e-10	0.477897	2.781e-05	Endothelial cells
ETF1	9.55362e-10	0.141302	2.81077e-05	Endothelial cells
GRIA2	9.64597e-10	-0.524015	2.83794e-05	Endothelial cells
SMCHD1	9.7234e-10	0.297633	2.86072e-05	Endothelial cells
ARPC5	9.84657e-10	0.12531	2.89696e-05	Endothelial cells
BCL3	1.06251e-09	0.139788	3.12602e-05	Endothelial cells
ADGRB3	1.08824e-09	-0.544549	3.2017e-05	Endothelial cells
SRSF3	1.09489e-09	0.197364	3.22128e-05	Endothelial cells
LIFR	1.10532e-09	-0.228017	3.25197e-05	Endothelial cells
DIAPH1	1.11937e-09	0.340404	3.29329e-05	Endothelial cells
CAPZB	1.1436e-09	0.253351	3.36457e-05	Endothelial cells
HDAC4	1.1504e-09	0.20619	3.38458e-05	Endothelial cells
ZNF800	1.15797e-09	0.147531	3.40686e-05	Endothelial cells
ANKRD11	1.19977e-09	0.214307	3.52983e-05	Endothelial cells
PLPP2	1.22661e-09	0.157441	3.60881e-05	Endothelial cells
RPLP2	1.28533e-09	0.1461	3.78156e-05	Endothelial cells
RIPOR1	1.28742e-09	0.227466	3.78773e-05	Endothelial cells
WDR1	1.29748e-09	0.212777	3.81731e-05	Endothelial cells
ARNT2	1.30048e-09	-0.408334	3.82613e-05	Endothelial cells
TRPM3	1.38102e-09	-1.21646	4.06311e-05	Endothelial cells
RRBP1	1.38612e-09	0.151637	4.07812e-05	Endothelial cells
SNHG7	1.39065e-09	0.15641	4.09144e-05	Endothelial cells
AASS	1.40253e-09	0.35551	4.12637e-05	Endothelial cells
MGAT1	1.42257e-09	0.331962	4.18535e-05	Endothelial cells
CHIC2	1.44829e-09	0.263381	4.26101e-05	Endothelial cells
PRELID1	1.45061e-09	0.162807	4.26784e-05	Endothelial cells
NCOA4	1.49492e-09	0.206243	4.3982e-05	Endothelial cells
C1R	1.53712e-09	0.184709	4.52236e-05	Endothelial cells
MAPKAPK2	1.54884e-09	0.29663	4.55683e-05	Endothelial cells
NR1D2	1.68398e-09	-0.346539	4.95443e-05	Endothelial cells
NAV3	1.69626e-09	-0.506562	4.99056e-05	Endothelial cells
DLEU2	1.72299e-09	-0.258304	5.06922e-05	Endothelial cells
PRTG	1.72332e-09	-0.375873	5.07018e-05	Endothelial cells
JPX	1.78147e-09	-0.320944	5.24126e-05	Endothelial cells
OPA3	1.79185e-09	0.370722	5.2718e-05	Endothelial cells
SH3BGRL3	1.8631e-09	0.17682	5.48143e-05	Endothelial cells
PIP5K1C	1.88197e-09	0.255325	5.53693e-05	Endothelial cells
AC092958.1	1.92585e-09	-0.493262	5.66603e-05	Endothelial cells
ATP6V0E1	1.9574e-09	0.119308	5.75885e-05	Endothelial cells
GGT5	2.07837e-09	0.179061	6.11476e-05	Endothelial cells
SRSF9	2.10316e-09	0.16577	6.18771e-05	Endothelial cells
TOX2	2.12196e-09	0.197902	6.24301e-05	Endothelial cells
BRD4	2.15619e-09	0.199689	6.34371e-05	Endothelial cells
TSPAN14	2.16661e-09	0.312971	6.37438e-05	Endothelial cells
DRAM1	2.17859e-09	0.147322	6.40964e-05	Endothelial cells
ATP5F1B	2.23498e-09	0.115817	6.57555e-05	Endothelial cells
RPL19	2.33183e-09	0.291448	6.86048e-05	Endothelial cells
SMAP2	2.3698e-09	0.516103	6.97217e-05	Endothelial cells
CRK	2.37689e-09	0.164497	6.99306e-05	Endothelial cells
HSPB1	2.42858e-09	-0.324705	7.14512e-05	Endothelial cells
UPP1	2.50332e-09	0.332344	7.36502e-05	Endothelial cells
KLF4	2.50896e-09	0.288074	7.3816e-05	Endothelial cells
EXOC1	2.53666e-09	-0.288472	7.46312e-05	Endothelial cells
KIAA1109	2.53918e-09	-0.238568	7.47052e-05	Endothelial cells
UBR2	2.55251e-09	-0.138501	7.50975e-05	Endothelial cells
ARHGAP21	2.6041e-09	-0.334041	7.66153e-05	Endothelial cells
RNF145	2.73868e-09	0.197939	8.05746e-05	Endothelial cells
RAB11B	2.76492e-09	0.113144	8.13467e-05	Endothelial cells
RBM17	2.77903e-09	0.264906	8.17618e-05	Endothelial cells
UBAP1	2.81203e-09	0.103653	8.27328e-05	Endothelial cells
ZNF90	2.86393e-09	0.154457	8.42597e-05	Endothelial cells
PTN	2.91577e-09	-0.634408	8.57849e-05	Endothelial cells
YWHAH	2.96304e-09	0.161538	8.71757e-05	Endothelial cells
H2AFZ	2.9632e-09	0.152858	8.71804e-05	Endothelial cells
CEMIP	2.97385e-09	-0.745218	8.74937e-05	Endothelial cells
SNX29	3.00181e-09	-0.22682	8.83162e-05	Endothelial cells
TLE3	3.02985e-09	0.203526	8.91411e-05	Endothelial cells
CHD2	3.05363e-09	0.115743	8.98409e-05	Endothelial cells
SUSD6	3.17843e-09	0.262552	9.35125e-05	Endothelial cells
PCDH9	3.28892e-09	-0.481496	9.67634e-05	Endothelial cells
PSME1	3.36621e-09	0.122855	9.90373e-05	Endothelial cells
VPS13D	3.51083e-09	0.103643	0.000103292	Endothelial cells
XPO1	3.54564e-09	-0.304684	0.000104316	Endothelial cells
GMDS-DT	3.54846e-09	-0.403916	0.000104399	Endothelial cells
RALGAPA1	3.57926e-09	-0.1358	0.000105306	Endothelial cells
SHISA5	3.62872e-09	0.105444	0.000106761	Endothelial cells
IFI44	3.70068e-09	-0.33198	0.000108878	Endothelial cells
POLR2L	4.0002e-09	0.119673	0.00011769	Endothelial cells
ACTR3	4.01949e-09	0.175934	0.000118257	Endothelial cells
RAI1	4.05856e-09	0.181671	0.000119407	Endothelial cells
ABCD3	4.06698e-09	-0.450721	0.000119654	Endothelial cells
S100A11	4.14632e-09	0.245045	0.000121989	Endothelial cells
ZBTB38	4.17138e-09	0.283787	0.000122726	Endothelial cells
SELENOM	4.20033e-09	0.191827	0.000123578	Endothelial cells
ACTN1	4.25845e-09	0.344872	0.000125288	Endothelial cells
MVP	4.30829e-09	0.201694	0.000126754	Endothelial cells
RPL32	4.41276e-09	0.304763	0.000129828	Endothelial cells
PRRC2C	4.43191e-09	0.176619	0.000130391	Endothelial cells
NUTM2A-AS1	4.52179e-09	0.334318	0.000133036	Endothelial cells
C12orf57	4.80513e-09	0.102592	0.000141372	Endothelial cells
GIMAP4	4.80685e-09	0.179996	0.000141422	Endothelial cells
HNRNPH1	4.97859e-09	0.158735	0.000146475	Endothelial cells
RPS24	5.01798e-09	0.188564	0.000147634	Endothelial cells
ATRX	5.11615e-09	0.101777	0.000150522	Endothelial cells
SBNO2	5.20673e-09	0.219038	0.000153187	Endothelial cells
RUNX1T1	5.24129e-09	-0.435311	0.000154204	Endothelial cells
FYN	5.37793e-09	0.451806	0.000158224	Endothelial cells
ADGRG1	5.47182e-09	0.309449	0.000160986	Endothelial cells
DDX21	5.65381e-09	0.207306	0.000166341	Endothelial cells
ITCH	5.7615e-09	0.102707	0.000169509	Endothelial cells
DMXL2	5.81738e-09	-0.368077	0.000171153	Endothelial cells
AL136531.2	5.88937e-09	0.431913	0.000173271	Endothelial cells
CADM2	6.18348e-09	-0.508791	0.000181924	Endothelial cells
TGFB1I1	6.21957e-09	0.114656	0.000182986	Endothelial cells
AUTS2	6.23279e-09	-0.331094	0.000183375	Endothelial cells
SEM1	6.47489e-09	0.162956	0.000190498	Endothelial cells
SLAMF6	6.49329e-09	0.42567	0.000191039	Endothelial cells
NPIPB5	6.51427e-09	-0.297546	0.000191656	Endothelial cells
JAK1	6.96944e-09	0.219953	0.000205048	Endothelial cells
BICC1	7.18684e-09	0.737353	0.000211444	Endothelial cells
SLC8A1	7.28724e-09	-0.501901	0.000214398	Endothelial cells
BCR	7.52796e-09	0.211908	0.00022148	Endothelial cells
FAU	7.67001e-09	0.296945	0.000225659	Endothelial cells
USP32	7.69385e-09	0.221214	0.000226361	Endothelial cells
PSMB5	7.84456e-09	0.118553	0.000230795	Endothelial cells
FER1L6	8.20629e-09	1.13956	0.000241437	Endothelial cells
FAM107A	8.22853e-09	0.390823	0.000242092	Endothelial cells
KIAA1551	8.30119e-09	0.555056	0.000244229	Endothelial cells
EPHA6	8.3352e-09	-0.402936	0.00024523	Endothelial cells
RBMX	8.50875e-09	-0.15782	0.000250336	Endothelial cells
RPS4X	8.62486e-09	0.362361	0.000253752	Endothelial cells
LINC00278	8.6546e-09	0.261943	0.000254627	Endothelial cells
UBA52	8.75306e-09	0.20774	0.000257524	Endothelial cells
HMBOX1	8.91194e-09	0.209584	0.000262198	Endothelial cells
RAP1B	9.08255e-09	0.207153	0.000267218	Endothelial cells
DGKI	9.2223e-09	-0.403661	0.000271329	Endothelial cells
CC2D2A	9.28528e-09	-0.356767	0.000273182	Endothelial cells
PRKCH	9.82235e-09	0.154838	0.000288983	Endothelial cells
RPS14	9.92808e-09	0.242015	0.000292094	Endothelial cells
SRGAP2B	9.96326e-09	-0.166417	0.000293129	Endothelial cells
ZFP36L2	1.00082e-08	0.217475	0.000294451	Endothelial cells
FGF14	1.01011e-08	-0.670746	0.000297184	Endothelial cells
GADD45GIP1	1.08657e-08	0.18505	0.000319678	Endothelial cells
RNF220	1.0885e-08	-0.531726	0.000320249	Endothelial cells
PHF10	1.11949e-08	0.225618	0.000329365	Endothelial cells
SIK3	1.13518e-08	0.175542	0.000333983	Endothelial cells
MT-CO2	1.15664e-08	0.298645	0.000340296	Endothelial cells
FTH1	1.15869e-08	0.460072	0.000340897	Endothelial cells
PDXDC1	1.20496e-08	-0.184124	0.00035451	Endothelial cells
NFIC	1.20718e-08	0.201011	0.000355166	Endothelial cells
TMED10	1.26215e-08	0.17288	0.000371338	Endothelial cells
YY1	1.32672e-08	0.123748	0.000390333	Endothelial cells
ARPC1B	1.3367e-08	0.122233	0.000393271	Endothelial cells
CAB39	1.35414e-08	0.16305	0.000398401	Endothelial cells
PPP1R18	1.35785e-08	0.156908	0.000399493	Endothelial cells
NBEA	1.35949e-08	-0.305933	0.000399976	Endothelial cells
PPDPF	1.38341e-08	-0.231865	0.000407013	Endothelial cells
ACADVL	1.39303e-08	0.187096	0.000409844	Endothelial cells
SLC25A36	1.39745e-08	-0.219414	0.000411143	Endothelial cells
ITPK1	1.42483e-08	0.145913	0.0004192	Endothelial cells
HDLBP	1.43231e-08	0.145063	0.000421401	Endothelial cells
INTS6	1.43686e-08	0.245661	0.000422739	Endothelial cells
NLGN4Y	1.45799e-08	0.36591	0.000428956	Endothelial cells
ANKRD29	1.51163e-08	-0.320691	0.000444737	Endothelial cells
RPL11	1.52381e-08	0.27903	0.000448321	Endothelial cells
NR3C1	1.53827e-08	-0.243619	0.000452575	Endothelial cells
AMBRA1	1.55083e-08	0.275938	0.000456269	Endothelial cells
CNTN1	1.57492e-08	-0.462534	0.000463357	Endothelial cells
NDUFB2	1.58913e-08	0.195165	0.000467537	Endothelial cells
USH1C	1.60627e-08	0.199436	0.000472582	Endothelial cells
EBF4	1.61895e-08	0.186937	0.000476311	Endothelial cells
TPI1	1.63239e-08	0.145172	0.000480264	Endothelial cells
MKL1	1.67684e-08	0.285823	0.000493344	Endothelial cells
SOX6	1.69081e-08	-0.420793	0.000497454	Endothelial cells
RPN1	1.69297e-08	0.101883	0.00049809	Endothelial cells
PTPN11	1.69532e-08	0.230261	0.00049878	Endothelial cells
FEM1B	1.7067e-08	0.160129	0.000502129	Endothelial cells
JUND	1.71897e-08	0.213967	0.000505738	Endothelial cells
KLF10	1.73009e-08	0.229286	0.000509011	Endothelial cells
CPLANE1	1.74854e-08	-0.340404	0.000514437	Endothelial cells
DYNC1H1	1.7512e-08	0.153175	0.000515219	Endothelial cells
SLC25A27	1.76873e-08	-0.351758	0.000520378	Endothelial cells
FAM208B	1.86758e-08	0.173716	0.000549461	Endothelial cells
KIF13A	1.88927e-08	-0.233334	0.000555844	Endothelial cells
BTF3	1.96158e-08	0.226641	0.000577117	Endothelial cells
PSMB6	1.96391e-08	0.125558	0.000577802	Endothelial cells
ABCG1	1.96531e-08	0.189103	0.000578214	Endothelial cells
LDLRAD3	1.99457e-08	0.399433	0.000586821	Endothelial cells
WIPF1	2.00947e-08	0.205842	0.000591205	Endothelial cells
LRRC8A	2.02084e-08	0.157482	0.00059455	Endothelial cells
RAB27A	2.05776e-08	0.234433	0.000605414	Endothelial cells
PBRM1	2.07805e-08	0.105992	0.000611382	Endothelial cells
ZMAT1	2.11246e-08	-0.374468	0.000621506	Endothelial cells
RPS29	2.14514e-08	0.180888	0.000631122	Endothelial cells
PIM3	2.15371e-08	0.10631	0.000633644	Endothelial cells
PSMD8	2.15665e-08	0.163398	0.000634507	Endothelial cells
RPL23A	2.15675e-08	0.168259	0.000634537	Endothelial cells
RHOA	2.16745e-08	0.260969	0.000637684	Endothelial cells
MORF4L2	2.18409e-08	0.187323	0.000642583	Endothelial cells
FAM91A1	2.27911e-08	0.217336	0.000670536	Endothelial cells
PVR	2.29041e-08	0.143366	0.000673863	Endothelial cells
FNDC3B	2.33882e-08	0.253083	0.000688104	Endothelial cells
RPL4	2.43795e-08	0.150526	0.00071727	Endothelial cells
SLCO2A1	2.52255e-08	0.300592	0.000742158	Endothelial cells
ARL17B	2.56011e-08	-0.203959	0.000753209	Endothelial cells
PABPC1	2.57149e-08	0.163186	0.000756559	Endothelial cells
SRGAP2C	2.60307e-08	-0.130832	0.000765848	Endothelial cells
ENOSF1	2.61569e-08	-0.310314	0.000769561	Endothelial cells
OXR1	2.63854e-08	-0.275302	0.000776286	Endothelial cells
PRDX5	2.64177e-08	0.125437	0.000777235	Endothelial cells
DDX42	2.66953e-08	0.107546	0.000785402	Endothelial cells
ABCF1	2.67239e-08	0.10458	0.000786245	Endothelial cells
SMC3	2.74783e-08	0.178871	0.000808438	Endothelial cells
ECE1	2.75516e-08	0.344962	0.000810596	Endothelial cells
C19orf53	2.77859e-08	0.108714	0.000817488	Endothelial cells
AKAP12	2.79062e-08	0.114436	0.000821027	Endothelial cells
RHOG	2.81756e-08	0.103749	0.000828955	Endothelial cells
MZT2B	2.83431e-08	0.161794	0.000833883	Endothelial cells
SBDS	2.84726e-08	0.101094	0.000837691	Endothelial cells
LPCAT3	2.85476e-08	0.119008	0.0008399	Endothelial cells
ERRFI1	2.86258e-08	0.24322	0.0008422	Endothelial cells
PJA2	2.86477e-08	0.109334	0.000842844	Endothelial cells
CERS2	2.88176e-08	0.117368	0.000847842	Endothelial cells
MT-CO3	2.93191e-08	0.348867	0.000862596	Endothelial cells
RHBDF2	2.93403e-08	0.176312	0.00086322	Endothelial cells
STX2	2.93409e-08	0.1374	0.000863238	Endothelial cells
RPS6	2.99244e-08	0.3398	0.000880406	Endothelial cells
IRF2	3.03901e-08	0.20876	0.000894108	Endothelial cells
MXD4	3.09131e-08	0.208539	0.000909494	Endothelial cells
PRKN	3.10228e-08	-0.354332	0.000912721	Endothelial cells
GAS1	3.11967e-08	0.16368	0.000917838	Endothelial cells
OVCH1-AS1	3.1467e-08	0.259807	0.00092579	Endothelial cells
ITM2A	3.15736e-08	-0.462268	0.000928928	Endothelial cells
PSD3	3.24124e-08	-0.375441	0.000953605	Endothelial cells
CALR	3.27446e-08	0.126871	0.000963378	Endothelial cells
ADAM15	3.27455e-08	0.146191	0.000963405	Endothelial cells
CRISPLD2	3.35095e-08	0.632698	0.000985882	Endothelial cells
TNFRSF12A	3.39233e-08	0.171599	0.000998058	Endothelial cells
RIMS2	3.43579e-08	-0.547554	0.00101084	Endothelial cells
TXNRD1	3.51705e-08	0.346771	0.00103475	Endothelial cells
PUF60	3.57315e-08	0.126135	0.00105126	Endothelial cells
MTPN	3.58711e-08	0.167767	0.00105536	Endothelial cells
USP7	3.61473e-08	0.185159	0.00106349	Endothelial cells
NID2	3.63644e-08	-0.361259	0.00106988	Endothelial cells
A2M	3.66631e-08	-0.461799	0.00107867	Endothelial cells
ESRRG	3.68154e-08	-0.382414	0.00108315	Endothelial cells
CD247	3.73615e-08	0.480231	0.00109921	Endothelial cells
TAF7	3.74439e-08	0.105128	0.00110164	Endothelial cells
FBXO9	3.7998e-08	-0.131516	0.00111794	Endothelial cells
GAPDH	3.90775e-08	0.226596	0.0011497	Endothelial cells
TES	3.99567e-08	0.226422	0.00117557	Endothelial cells
LAMA3	4.06622e-08	-0.390789	0.00119632	Endothelial cells
ARF6	4.08994e-08	0.166457	0.0012033	Endothelial cells
RAB3IP	4.11833e-08	0.15615	0.00121165	Endothelial cells
FAM96B	4.17526e-08	0.119264	0.0012284	Endothelial cells
KCTD12	4.19439e-08	0.395239	0.00123403	Endothelial cells
STK10	4.28514e-08	0.261602	0.00126073	Endothelial cells
ZRANB2	4.34263e-08	-0.245759	0.00127764	Endothelial cells
EIF2S2	4.36399e-08	0.141848	0.00128393	Endothelial cells
NEK3	4.49183e-08	-0.278989	0.00132154	Endothelial cells
TUBB	4.5839e-08	0.179701	0.00134863	Endothelial cells
ADARB1	4.62949e-08	0.338019	0.00136204	Endothelial cells
NUFIP2	4.75984e-08	0.217256	0.00140039	Endothelial cells
CHD1	4.90172e-08	0.223641	0.00144213	Endothelial cells
IL7R	4.94109e-08	0.629094	0.00145372	Endothelial cells
ACTN4	5.09538e-08	0.213477	0.00149911	Endothelial cells
DDX60L	5.11572e-08	-0.359824	0.0015051	Endothelial cells
ASXL1	5.13031e-08	0.164834	0.00150939	Endothelial cells
GJA4	5.19561e-08	0.29422	0.0015286	Endothelial cells
APOO	5.21466e-08	0.181964	0.00153421	Endothelial cells
RORA	5.28717e-08	-0.311537	0.00155554	Endothelial cells
SLC30A7	5.30153e-08	0.177836	0.00155976	Endothelial cells
CDC42SE2	5.3904e-08	0.46853	0.00158591	Endothelial cells
AC006369.1	5.42301e-08	0.296351	0.0015955	Endothelial cells
RANBP17	5.51957e-08	-0.360973	0.00162391	Endothelial cells
ITFG1	5.54325e-08	-0.24235	0.00163088	Endothelial cells
SPECC1	5.55911e-08	-0.335373	0.00163555	Endothelial cells
KAT6A	5.57644e-08	0.275502	0.00164064	Endothelial cells
WASF2	5.61703e-08	0.224489	0.00165259	Endothelial cells
PTTG1IP	5.64078e-08	0.175159	0.00165957	Endothelial cells
RPS18	5.71163e-08	0.236011	0.00168042	Endothelial cells
EXOC4	5.78435e-08	-0.118223	0.00170181	Endothelial cells
TOR1AIP2	5.79079e-08	0.194483	0.00170371	Endothelial cells
EMP1	5.80776e-08	0.312497	0.0017087	Endothelial cells
SPOCK3	5.89672e-08	-0.381936	0.00173487	Endothelial cells
KLF15	5.96974e-08	0.13155	0.00175636	Endothelial cells
ATF6	6.14934e-08	0.109912	0.0018092	Endothelial cells
HMGB1	6.26453e-08	-0.142475	0.00184309	Endothelial cells
ATF4	6.28427e-08	0.189371	0.0018489	Endothelial cells
SELENOK	6.38142e-08	0.175464	0.00187748	Endothelial cells
UBL3	6.4525e-08	0.118305	0.00189839	Endothelial cells
PCF11	6.46528e-08	0.128209	0.00190215	Endothelial cells
PTPRD	6.54215e-08	-0.428129	0.00192477	Endothelial cells
DAB1	6.54916e-08	-0.548034	0.00192683	Endothelial cells
CREB3L2	6.55624e-08	0.330667	0.00192891	Endothelial cells
ISG20	6.56861e-08	0.219278	0.00193255	Endothelial cells
ZNF208	6.59158e-08	0.166997	0.00193931	Endothelial cells
TXK	6.64069e-08	0.584375	0.00195376	Endothelial cells
MIR22HG	6.69255e-08	0.156562	0.00196901	Endothelial cells
KPNA6	6.74269e-08	0.185732	0.00198377	Endothelial cells
RPL6	6.74823e-08	0.23206	0.0019854	Endothelial cells
AP002518.2	6.75312e-08	0.227591	0.00198684	Endothelial cells
UQCRFS1	6.78818e-08	0.104869	0.00199715	Endothelial cells
ERC1	6.97047e-08	-0.107659	0.00205078	Endothelial cells
WNT2B	7.04185e-08	0.34686	0.00207178	Endothelial cells
DCTN4	7.05309e-08	-0.162767	0.00207509	Endothelial cells
PHF20L1	7.06313e-08	0.11626	0.00207804	Endothelial cells
LHFPL3	7.15724e-08	-0.270553	0.00210573	Endothelial cells
GABARAPL2	7.2631e-08	0.175758	0.00213688	Endothelial cells
SGK1	7.2785e-08	0.219199	0.00214141	Endothelial cells
C9orf16	7.29327e-08	0.103554	0.00214575	Endothelial cells
SERINC1	7.52907e-08	-0.154496	0.00221513	Endothelial cells
BMP2K	7.57414e-08	-0.335982	0.00222839	Endothelial cells
ARRDC2	7.58561e-08	0.215184	0.00223176	Endothelial cells
ZNF423	7.62681e-08	-0.280922	0.00224388	Endothelial cells
IFNGR2	7.73585e-08	-0.157056	0.00227596	Endothelial cells
MICALL1	7.98329e-08	0.104465	0.00234876	Endothelial cells
SLC1A3	8.04062e-08	-0.517135	0.00236563	Endothelial cells
NDUFA12	8.08802e-08	0.17554	0.00237958	Endothelial cells
CHN1	8.11724e-08	-0.31701	0.00238817	Endothelial cells
KPNA4	8.14486e-08	0.122659	0.0023963	Endothelial cells
MUC20-OT1	8.2537e-08	0.135148	0.00242832	Endothelial cells
PTRH2	8.50642e-08	0.131633	0.00250267	Endothelial cells
NACC2	8.5324e-08	0.219864	0.00251032	Endothelial cells
TM9SF3	8.67203e-08	0.15874	0.0025514	Endothelial cells
ANO2	8.93882e-08	0.624636	0.00262989	Endothelial cells
RAB13	8.94609e-08	0.179436	0.00263203	Endothelial cells
LPIN2	9.11805e-08	0.270193	0.00268262	Endothelial cells
SKIL	9.14566e-08	0.240415	0.00269074	Endothelial cells
FTL	9.25456e-08	0.18294	0.00272278	Endothelial cells
KSR1	9.36663e-08	0.449178	0.00275576	Endothelial cells
LRRC37A3	9.68215e-08	-0.263109	0.00284859	Endothelial cells
VAT1	9.75785e-08	0.14352	0.00287086	Endothelial cells
VDAC1	9.75969e-08	0.121312	0.0028714	Endothelial cells
RPL5	9.7737e-08	0.263128	0.00287552	Endothelial cells
ZDHHC21	9.96485e-08	-0.274795	0.00293176	Endothelial cells
HS6ST3	9.983e-08	-0.433151	0.0029371	Endothelial cells
RPL23	1.00078e-07	0.187661	0.00294439	Endothelial cells
NRG3	1.01213e-07	-0.441262	0.00297779	Endothelial cells
MAVS	1.01795e-07	0.231552	0.00299493	Endothelial cells
MUM1	1.02188e-07	-0.198761	0.00300646	Endothelial cells
FAM89A	1.02398e-07	0.187578	0.00301266	Endothelial cells
BTG1	1.04916e-07	0.31414	0.00308674	Endothelial cells
RIPK1	1.05164e-07	0.228927	0.00309402	Endothelial cells
AL357055.3	1.07368e-07	-0.208152	0.00315888	Endothelial cells
IL1R1	1.10039e-07	-0.440362	0.00323747	Endothelial cells
ZXDC	1.10292e-07	0.136908	0.0032449	Endothelial cells
ZC3H18	1.13182e-07	0.149148	0.00332991	Endothelial cells
PNPLA8	1.15679e-07	0.213963	0.00340338	Endothelial cells
CXCL1	1.17708e-07	0.215333	0.00346309	Endothelial cells
DDX17	1.17942e-07	-0.205884	0.00346997	Endothelial cells
AL136164.2	1.18716e-07	0.197465	0.00349273	Endothelial cells
SP100	1.218e-07	0.193662	0.00358347	Endothelial cells
GIT1	1.2259e-07	0.105188	0.00360672	Endothelial cells
GABARAPL1	1.2319e-07	0.180338	0.00362436	Endothelial cells
UBA1	1.24901e-07	0.115338	0.00367472	Endothelial cells
ITPRIP	1.26028e-07	0.182517	0.00370787	Endothelial cells
SF3A1	1.26183e-07	0.128231	0.00371242	Endothelial cells
EVA1C	1.2668e-07	0.344189	0.00372704	Endothelial cells
[truncated: 5,621 more rows]

## Sheet: Supp Data 3
Supplementary Data 3: Markers for the microglia subpopulations isolated from human PGRN+/- and control tissues (refer to Fig. 2)
Table summarizing microglial subpopulation marker genes.
Gene	P value	Average log2FC	Adjusted P value	Cluster label
MT-CO2	9.22447e-302	-1.20046	2.71393e-297	1
PCDH9	9.1657e-297	-1.74574	2.69664e-292	1
MT-CO3	1.06263e-289	-1.1488	3.12637e-285	1
MT-ATP6	4.68423e-269	-1.09657	1.37815e-264	1
MT-ND4	1.99127e-266	-1.19373	5.85852e-262	1
MT-CO1	2.43187e-255	-1.12896	7.15482e-251	1
MT-ND3	3.5165e-243	-1.24558	1.03459e-238	1
MT-ND2	1.5172e-240	-1.15081	4.46375e-236	1
MT-CYB	8.9238e-238	-1.06064	2.62547e-233	1
C3	2.17256e-219	0.13735	6.39189e-215	1
CADM2	3.32328e-212	-1.28238	9.77742e-208	1
ABCC4	5.31943e-212	0.234815	1.56503e-207	1
SORL1	6.61668e-199	0.202069	1.94669e-194	1
PCNX2	1.25805e-196	0.15731	3.7013e-192	1
IL1RAPL1	3.43082e-195	-1.4878	1.00938e-190	1
PALD1	1.55317e-194	0.295688	4.56957e-190	1
MT-ND1	1.35996e-193	-1.01042	4.00113e-189	1
SRGAP2C	2.01232e-191	0.318975	5.92045e-187	1
ADAM28	3.94888e-191	0.28287	1.1618e-186	1
DENND3	2.00745e-190	0.417209	5.90611e-186	1
PTPRC	6.91108e-185	0.279992	2.03331e-180	1
SLC2A5	2.14663e-184	0.288672	6.3156e-180	1
IPCEF1	1.56692e-183	0.538206	4.61004e-179	1
RHBDF2	2.76211e-183	0.186319	8.12641e-179	1
INPP5D	1.3327e-182	0.159049	3.92095e-178	1
MAGI2	5.64115e-182	-1.25547	1.65968e-177	1
SRGAP2	2.29651e-181	0.315689	6.75657e-177	1
BLNK	5.24314e-180	0.320264	1.54258e-175	1
BHLHE41	5.66959e-180	0.280243	1.66805e-175	1
CSF1R	5.90591e-178	0.256419	1.73758e-173	1
DOCK10	2.39823e-177	0.203401	7.05583e-173	1
IGSF21	1.66973e-176	0.281299	4.91252e-172	1
SP100	5.60424e-176	0.185321	1.64882e-171	1
ATP8B4	7.42209e-176	0.246288	2.18365e-171	1
LPCAT2	3.2339e-175	0.314519	9.51445e-171	1
ZNF638	3.24902e-175	-0.143883	9.55894e-171	1
PIP4K2A	3.764e-175	-0.13551	1.10741e-170	1
LYN	1.20256e-173	0.208207	3.53806e-169	1
RUNX2	2.54536e-173	0.319338	7.48872e-169	1
FMNL3	3.84928e-173	0.134439	1.1325e-168	1
SH3KBP1	7.93926e-173	0.216224	2.33581e-168	1
DOCK8	2.75022e-172	0.276271	8.09142e-168	1
PTPRD	1.02295e-171	-1.05196	3.00963e-167	1
MTHFD1L	1.04791e-170	0.237744	3.08307e-166	1
APBB1IP	1.00985e-169	0.343048	2.97109e-165	1
SYK	5.08951e-169	0.234214	1.49739e-164	1
KCNIP4	1.51177e-168	-1.00409	4.44778e-164	1
NCK2	2.65402e-168	0.434371	7.80841e-164	1
ENTPD1	3.43008e-168	0.305484	1.00916e-163	1
MAP3K5	4.05476e-168	0.190559	1.19295e-163	1
FAM49B	9.13326e-167	0.237278	2.6871e-162	1
AGFG1	1.67936e-166	-0.553852	4.94084e-162	1
FCHSD2	5.10297e-166	-0.1196	1.50135e-161	1
EPB41L2	6.70163e-166	0.264506	1.97169e-161	1
KLHL5	6.9037e-166	0.33941	2.03114e-161	1
SRRM2	9.40348e-166	-0.42976	2.7666e-161	1
CD74	9.62336e-166	0.23533	2.83129e-161	1
EVL	2.05227e-164	0.106284	6.03798e-160	1
LRCH1	2.26291e-164	0.244099	6.6577e-160	1
WDFY4	2.31839e-164	0.266896	6.82095e-160	1
PLXDC2	1.40696e-163	0.284761	4.13942e-159	1
CYFIP1	2.71574e-163	0.14226	7.98999e-159	1
LY86	4.94775e-163	0.19508	1.45568e-158	1
ST6GAL1	9.6939e-163	0.327654	2.85204e-158	1
PIK3AP1	3.35881e-162	0.359399	9.88196e-158	1
MGAT4A	2.47281e-161	0.285016	7.27525e-157	1
ERBIN	3.8601e-161	-0.222575	1.13568e-156	1
NCKAP1L	1.3847e-160	0.194345	4.07392e-156	1
NFATC2	1.95887e-160	0.328864	5.76319e-156	1
DTNB	2.23108e-160	0.272748	6.56406e-156	1
RCSD1	7.09238e-160	0.232921	2.08665e-155	1
SLCO2B1	4.12919e-159	0.242118	1.21485e-154	1
ALPK1	9.75796e-159	0.293163	2.87089e-154	1
ARHGAP12	9.83955e-159	0.279789	2.89489e-154	1
NUMB	3.09673e-157	0.187	9.1109e-153	1
SRGAP2B	4.15378e-157	0.282309	1.22208e-152	1
PNISR	8.77314e-157	-0.211756	2.58115e-152	1
ANKRD11	4.46028e-156	-0.160671	1.31226e-151	1
PLCG2	1.11801e-155	0.105608	3.28931e-151	1
DIAPH2	1.4688e-155	0.24207	4.32135e-151	1
ANOS1	1.52634e-155	0.412479	4.49064e-151	1
SUSD6	1.575e-155	0.235843	4.63382e-151	1
IKZF1	6.96356e-155	0.279974	2.04875e-150	1
JAZF1	8.74158e-155	0.429899	2.57186e-150	1
TMEM156	4.72043e-154	0.361151	1.3888e-149	1
DST	9.21195e-154	-0.25265	2.71025e-149	1
CHD7	2.27115e-153	0.11139	6.68195e-149	1
SSH1	3.04026e-153	0.255043	8.94474e-149	1
LHFPL2	1.329e-152	0.332555	3.91006e-148	1
MYO1F	8.58511e-152	-0.12993	2.52582e-147	1
MKNK1	8.8713e-152	0.16671	2.61003e-147	1
PAG1	8.9798e-152	0.200164	2.64195e-147	1
TGFBR1	2.01949e-151	0.401851	5.94155e-147	1
SKI	3.86051e-151	0.156953	1.1358e-146	1
TRPM2	5.67233e-151	0.219652	1.66886e-146	1
MBP	8.68189e-151	-0.167491	2.5543e-146	1
FGD2	1.08423e-150	0.3319	3.18993e-146	1
AP1B1	1.21008e-150	0.199733	3.56018e-146	1
MEF2A	6.28978e-150	0.274883	1.85051e-145	1
LRRK1	9.05707e-150	0.246005	2.66468e-145	1
TLN2	9.99961e-150	0.330666	2.94199e-145	1
CMIP	1.16946e-149	0.18616	3.44067e-145	1
PRRC2C	1.25844e-149	-0.269715	3.70247e-145	1
LRP1B	1.37871e-149	-0.949885	4.0563e-145	1
P2RY12	1.93485e-149	0.256782	5.69252e-145	1
ALOX5	3.18549e-149	0.169416	9.37204e-145	1
FAM149A	5.63975e-149	0.120326	1.65927e-144	1
SON	3.0013e-148	-0.37426	8.83012e-144	1
GSN	3.00893e-148	0.280792	8.85256e-144	1
GALNT2	5.08385e-148	0.178913	1.49572e-143	1
NAIP	5.91029e-148	0.205281	1.73887e-143	1
HCLS1	5.98347e-148	0.229521	1.7604e-143	1
DDX17	6.10277e-148	-0.110701	1.7955e-143	1
KCNK13	5.42042e-147	0.349011	1.59474e-142	1
KDM4C	9.02281e-147	0.143825	2.6546e-142	1
PTPRJ	9.40901e-147	0.311258	2.76823e-142	1
SUCLG2	1.64581e-146	0.247637	4.84212e-142	1
IL6ST	1.84421e-146	0.233249	5.42584e-142	1
LSAMP	2.62091e-146	-0.942769	7.71099e-142	1
RAP1A	2.95846e-146	0.208204	8.70408e-142	1
ZNF710	4.47337e-146	0.183074	1.31611e-141	1
CNTNAP2	1.01064e-145	-0.805486	2.9734e-141	1
ARHGAP25	1.83447e-145	0.286483	5.39719e-141	1
TAB2	2.63534e-145	0.260139	7.75343e-141	1
PTPRE	2.79667e-145	0.340565	8.22807e-141	1
SPECC1	7.32002e-145	0.220742	2.15362e-140	1
SPRED1	8.13819e-145	0.223688	2.39434e-140	1
RAB31	1.1635e-144	0.154735	3.42312e-140	1
PICALM	1.45844e-144	0.260847	4.29087e-140	1
MACF1	5.1621e-144	-0.161633	1.51874e-139	1
LUC7L3	9.11008e-144	-0.17908	2.68028e-139	1
TBL1XR1	9.60069e-144	0.109293	2.82462e-139	1
FGD4	1.3435e-143	0.145281	3.95272e-139	1
A2M	2.66208e-143	0.178963	7.83209e-139	1
NCAM2	3.67494e-143	-1.02337	1.0812e-138	1
FOXP2	7.14551e-143	0.251593	2.10228e-138	1
GRB2	8.91965e-143	0.23416	2.62425e-138	1
PHC2	1.51695e-142	0.347107	4.46302e-138	1
USP6NL	1.52283e-142	0.174325	4.48033e-138	1
CSMD1	2.54439e-142	-0.819401	7.48585e-138	1
EIF4G3	2.56796e-142	0.180451	7.55521e-138	1
PDE4B	4.20376e-142	-0.487639	1.23679e-137	1
ARHGAP22	2.21048e-141	0.143868	6.50345e-137	1
TSPAN14	4.1208e-141	0.247369	1.21238e-136	1
GNAQ	5.85968e-141	0.20372	1.72398e-136	1
ACAP2	6.34912e-141	0.107872	1.86797e-136	1
TRAPPC9	7.92427e-141	0.115788	2.3314e-136	1
CAPZB	8.63723e-141	0.109176	2.54116e-136	1
ZFHX3	1.00159e-140	0.124421	2.94679e-136	1
2023-03-01	1.30202e-140	0.140175	3.83068e-136	1
DLG1	1.77627e-140	-0.106408	5.22595e-136	1
USP15	2.07065e-140	0.163514	6.09207e-136	1
RBPJ	2.55887e-140	-0.378107	7.52846e-136	1
ADGRG1	3.59081e-140	0.299974	1.05645e-135	1
SKAP2	5.1574e-140	0.275824	1.51736e-135	1
GALNT10	5.29825e-140	0.305357	1.5588e-135	1
SHTN1	5.82683e-140	0.12301	1.71431e-135	1
SETD2	6.27592e-140	-0.108225	1.84644e-135	1
FP671120.1	6.9747e-140	-1.03313	2.05203e-135	1
CD53	9.11609e-140	0.201955	2.68205e-135	1
DOCK2	1.37793e-139	0.116364	4.05402e-135	1
MED13L	1.47375e-139	0.143685	4.33591e-135	1
NRXN3	1.53122e-139	-1.0576	4.50499e-135	1
LRBA	1.94793e-139	0.103861	5.73099e-135	1
ATRX	2.30595e-139	-0.241443	6.78435e-135	1
PPP2R2B	3.33121e-139	-1.07339	9.80075e-135	1
SDCCAG8	7.0966e-139	0.174278	2.08789e-134	1
SLC11A1	7.31666e-139	0.314186	2.15263e-134	1
SAMSN1	1.14987e-138	0.194481	3.38304e-134	1
MPZL1	1.4482e-138	0.236954	4.26076e-134	1
VMP1	1.86147e-138	-0.120145	5.47662e-134	1
C20orf194	2.00335e-138	-0.122938	5.89405e-134	1
RIN3	3.69731e-138	0.18536	1.08779e-133	1
CHST11	4.13947e-138	0.338797	1.21787e-133	1
PIK3R5	7.51942e-138	0.117225	2.21229e-133	1
GNB4	8.53742e-138	0.195063	2.5118e-133	1
FOXN3	8.71819e-138	0.272978	2.56498e-133	1
MAF	1.29004e-137	-0.32212	3.79542e-133	1
DPP10	2.43211e-137	-0.913767	7.15551e-133	1
ENTPD1-AS1	2.71122e-137	0.326916	7.97668e-133	1
RUBCNL	2.85166e-137	0.313274	8.38986e-133	1
TTC17	3.29391e-137	0.111815	9.69102e-133	1
WIPF1	3.72054e-137	0.148353	1.09462e-132	1
KIAA1109	6.5619e-137	-0.122179	1.93058e-132	1
IL17RA	6.62702e-137	0.334059	1.94973e-132	1
TBC1D1	9.38066e-137	0.176	2.75988e-132	1
TM6SF1	1.47367e-136	0.276749	4.3357e-132	1
ANKRD12	1.99138e-136	-0.286086	5.85885e-132	1
FER	2.35578e-136	0.115052	6.93094e-132	1
PACSIN2	2.56884e-136	0.152228	7.55778e-132	1
CCDC88A	3.40023e-136	-0.247638	1.00038e-131	1
CSNK1A1	3.93819e-136	0.115539	1.15866e-131	1
CTTNBP2	3.9968e-136	0.147868	1.1759e-131	1
RBM25	5.33204e-136	-0.341225	1.56874e-131	1
PIK3R1	1.01203e-135	0.220531	2.97749e-131	1
RBMS1	1.30084e-135	-0.134073	3.82719e-131	1
PGM5	1.71346e-135	0.157839	5.04116e-131	1
STX7	2.14626e-135	0.11023	6.31451e-131	1
PRPF38B	2.93581e-135	-0.331971	8.63746e-131	1
CCDC91	1.16596e-134	-0.13846	3.43036e-130	1
MYO9B	1.35618e-134	-0.135996	3.99003e-130	1
SPIDR	2.15307e-134	-0.179652	6.33456e-130	1
ANKS1A	2.61877e-134	0.211324	7.70468e-130	1
KCNQ1	2.63522e-134	0.166931	7.75308e-130	1
NRXN1	2.75575e-134	-0.783905	8.10768e-130	1
ATP11A	4.19373e-134	0.122935	1.23384e-129	1
ITGAV	4.40213e-134	0.409711	1.29515e-129	1
MYO5A	4.9607e-134	-0.31425	1.45949e-129	1
MAML3	5.46617e-134	0.283228	1.6082e-129	1
ABI1	1.2441e-133	0.211449	3.66025e-129	1
VOPP1	3.01961e-133	0.206005	8.884e-129	1
DOCK11	5.21702e-133	0.113244	1.5349e-128	1
FAM168A	6.03272e-133	0.281027	1.77489e-128	1
FNBP1	6.18284e-133	-0.23323	1.81905e-128	1
WDR7	6.35979e-133	0.164789	1.87112e-128	1
HCK	7.00871e-133	0.18465	2.06203e-128	1
CYTH1	7.19137e-133	-0.114438	2.11577e-128	1
SERPINB9	8.96751e-133	0.394367	2.63833e-128	1
DISC1	1.31668e-132	0.167874	3.87381e-128	1
IFNGR1	1.77701e-132	0.1432	5.22814e-128	1
TNS3	2.39938e-132	0.111516	7.05922e-128	1
CAMK2D	2.97165e-132	0.227216	8.74289e-128	1
SH3RF3	4.24865e-132	0.363559	1.25e-127	1
FAM172A	6.58309e-132	0.129626	1.93681e-127	1
TBXAS1	6.71422e-132	0.107129	1.97539e-127	1
LPAR6	9.92403e-132	-0.142658	2.91975e-127	1
SLC4A7	1.46232e-131	0.172097	4.30231e-127	1
RBFOX1	1.49949e-131	-0.723874	4.41166e-127	1
SCIN	4.05737e-131	0.45403	1.19372e-126	1
MRC1	7.16438e-131	-0.919284	2.10783e-126	1
PLA2G4A	7.94689e-131	0.209835	2.33806e-126	1
RBM47	8.08398e-131	-0.137591	2.37839e-126	1
MAPKAP1	1.34672e-130	0.174551	3.96219e-126	1
NKTR	1.7435e-130	-0.25547	5.12957e-126	1
HIVEP3	2.31633e-130	0.210384	6.81487e-126	1
DENND4A	2.88366e-130	0.110554	8.48403e-126	1
TGFBR2	3.08875e-130	0.279917	9.0874e-126	1
TENM4	3.34864e-130	0.136412	9.85203e-126	1
BMP2K	4.11318e-130	0.21914	1.21014e-125	1
TLR1	8.49033e-130	0.141386	2.49794e-125	1
LINC02232	8.57002e-130	0.290085	2.52139e-125	1
CTSB	9.21272e-130	0.112828	2.71047e-125	1
MYOF	9.60291e-130	0.181122	2.82527e-125	1
SH3TC1	1.10376e-129	0.209874	3.24738e-125	1
CDK6	1.31359e-129	0.314007	3.86472e-125	1
MAP3K2	1.52158e-129	0.16852	4.47664e-125	1
RPS6KA3	3.64228e-129	0.163106	1.07159e-124	1
DDX5	4.93783e-129	0.261581	1.45276e-124	1
TCF12	6.08181e-129	0.216336	1.78933e-124	1
RASAL2	6.17311e-129	0.215594	1.81619e-124	1
AC120193.1	1.13718e-128	0.4896	3.34569e-124	1
RASA1	1.16534e-128	0.199758	3.42854e-124	1
ANKRD44	3.40596e-128	0.146584	1.00207e-123	1
EML4	6.02127e-128	0.240168	1.77152e-123	1
TBC1D14	6.39161e-128	0.213024	1.88048e-123	1
FAM157C	8.50006e-128	0.297297	2.5008e-123	1
SMURF2	8.63001e-128	0.180573	2.53903e-123	1
ITPR1	8.96265e-128	0.173998	2.6369e-123	1
ARHGAP21	9.63029e-128	-0.11127	2.83333e-123	1
ACTR3	4.33861e-127	0.132939	1.27646e-122	1
PPARD	6.84288e-127	0.185368	2.01324e-122	1
AP2A2	1.15445e-126	-0.398451	3.3965e-122	1
FAM135A	1.80309e-126	0.171376	5.30486e-122	1
CAMK1D	2.48379e-126	0.112919	7.30756e-122	1
CSF3R	2.71263e-126	0.158088	7.98084e-122	1
RB1	6.10526e-126	0.213778	1.79623e-121	1
FCGR3A	6.7157e-126	0.422647	1.97583e-121	1
PARP14	6.72045e-126	-0.216866	1.97722e-121	1
PRKD3	9.68809e-126	0.270738	2.85033e-121	1
RAP1B	1.20867e-125	0.109484	3.55603e-121	1
SDK1	1.27058e-125	0.326685	3.73816e-121	1
TTC7A	1.51259e-125	0.155717	4.45019e-121	1
CAB39	1.9261e-125	0.169165	5.66678e-121	1
MGAT5	2.0768e-125	0.119026	6.11016e-121	1
MAN2A1	2.70643e-125	-0.191094	7.96258e-121	1
RANBP9	2.74849e-125	0.251567	8.08633e-121	1
FAM120A	3.89775e-125	0.130561	1.14676e-120	1
LRMP	5.85241e-125	0.193229	1.72184e-120	1
PREX1	6.5707e-125	0.148815	1.93317e-120	1
AC074327.1	7.48858e-125	0.257017	2.20322e-120	1
RASSF4	9.02917e-125	0.112656	2.65647e-120	1
ACTR2	9.31447e-125	0.136848	2.74041e-120	1
TAF15	1.24365e-124	0.100869	3.65896e-120	1
RGS12	2.02136e-124	0.122732	5.94705e-120	1
KCNQ3	2.2048e-124	0.334427	6.48674e-120	1
EXOC4	3.42043e-124	0.120162	1.00633e-119	1
ANKRD10	4.83642e-124	0.128198	1.42292e-119	1
ARHGAP26	5.96089e-124	0.234642	1.75375e-119	1
NRG3	1.38538e-123	-0.864251	4.07593e-119	1
BPTF	1.52426e-123	-0.20807	4.48451e-119	1
NF1	1.77554e-123	0.113592	5.22381e-119	1
CDYL	2.43277e-123	0.16938	7.15745e-119	1
CLASP2	2.57866e-123	-0.168813	7.58668e-119	1
VASH1	3.21449e-123	0.16616	9.45736e-119	1
IL4R	5.31968e-123	0.260474	1.5651e-118	1
ETV6	6.8537e-123	0.259788	2.01643e-118	1
2023-09-07	7.30601e-123	-0.15365	2.1495e-118	1
GPCPD1	1.21888e-122	0.19226	3.58607e-118	1
LAT2	1.47405e-122	0.114307	4.3368e-118	1
TMEM131	1.68866e-122	0.10897	4.9682e-118	1
ARMH3	4.61548e-122	0.119347	1.35792e-117	1
NUTM2A-AS1	4.65114e-122	0.21047	1.36841e-117	1
EPS8	5.4823e-122	0.194842	1.61295e-117	1
KIAA2026	7.29853e-122	-0.125448	2.1473e-117	1
TRA2A	1.29093e-121	-0.108847	3.79805e-117	1
NPL	1.33511e-121	0.169752	3.92804e-117	1
JAK3	1.96397e-121	0.209342	5.77821e-117	1
DNAJC13	3.16119e-121	0.142394	9.30054e-117	1
ARAP2	5.42247e-121	-0.391332	1.59535e-116	1
ABHD15-AS1	8.59424e-121	0.384946	2.52851e-116	1
WASHC1	1.03219e-120	0.116821	3.0368e-116	1
FMN1	1.04814e-120	-0.111345	3.08374e-116	1
CACNA1A	1.32824e-120	0.164139	3.90781e-116	1
HNRNPDL	1.37942e-120	-0.182043	4.0584e-116	1
VAV1	1.8336e-120	0.103084	5.39465e-116	1
RNF111	1.855e-120	0.136715	5.45759e-116	1
XPR1	2.33166e-120	0.132298	6.85997e-116	1
RGS10	2.3922e-120	0.125876	7.03809e-116	1
PI4KA	2.45876e-120	-0.129317	7.23391e-116	1
COTL1	4.11217e-120	0.284085	1.20984e-115	1
ST8SIA4	5.01623e-120	0.263482	1.47582e-115	1
SIPA1L2	5.96265e-120	0.180437	1.75427e-115	1
SCAPER	7.68983e-120	-0.179718	2.26242e-115	1
FP236383.1	1.2374e-119	-0.872342	3.64054e-115	1
COG5	1.26163e-119	0.106114	3.71184e-115	1
PEAK1	1.4372e-119	-0.352421	4.22838e-115	1
TIAM1	2.0747e-119	0.129323	6.10396e-115	1
BOD1L1	2.63112e-119	-0.287989	7.74103e-115	1
FAM177B	2.67774e-119	0.390027	7.87818e-115	1
LIMS1	3.17174e-119	0.216867	9.33158e-115	1
STAB1	3.22948e-119	-0.352547	9.50145e-115	1
SAT1	3.61568e-119	-0.163243	1.06377e-114	1
SPTLC2	3.70298e-119	0.323619	1.08945e-114	1
VSIR	4.63409e-119	0.110713	1.36339e-114	1
PRKCH	5.09779e-119	0.131314	1.49982e-114	1
FYB1	5.60362e-119	0.218569	1.64864e-114	1
DCAF6	8.88709e-119	0.263772	2.61467e-114	1
SOCS6	9.31393e-119	0.1993	2.74025e-114	1
HP1BP3	1.20102e-118	-0.161569	3.53352e-114	1
ST3GAL6	1.24587e-118	0.158005	3.66548e-114	1
HAVCR2	1.59623e-118	0.171813	4.69628e-114	1
GLDN	2.12297e-118	0.465878	6.24598e-114	1
MOB1B	2.33393e-118	0.213559	6.86667e-114	1
AC006978.2	4.82555e-118	0.161251	1.41972e-113	1
CD86	5.38557e-118	0.125091	1.58449e-113	1
F13A1	5.51649e-118	-2.0567	1.62301e-113	1
RNF213	6.02282e-118	-0.174808	1.77197e-113	1
PACS1	6.69386e-118	0.114213	1.9694e-113	1
NSMCE2	7.23835e-118	0.11224	2.12959e-113	1
ASCC3	7.75709e-118	0.117907	2.28221e-113	1
TNFRSF1B	1.05569e-117	-0.133233	3.10595e-113	1
AC244021.1	1.37154e-117	-0.30136	4.03521e-113	1
SYT1	6.35284e-117	-0.775052	1.86907e-112	1
HNRNPC	6.50345e-117	0.121268	1.91338e-112	1
ERBB4	6.85176e-117	-0.860385	2.01586e-112	1
GAB2	7.17501e-117	0.130137	2.11096e-112	1
SLC44A1	8.83669e-117	-0.476335	2.59984e-112	1
RALGAPA2	9.12404e-117	0.140253	2.68438e-112	1
AKAP9	2.34476e-116	-0.27246	6.89852e-112	1
CUL1	4.49186e-116	0.185298	1.32155e-111	1
CARD11	5.15977e-116	0.251764	1.51806e-111	1
HDAC4	9.27604e-116	0.144266	2.7291e-111	1
BACH1	1.02485e-115	0.249649	3.01521e-111	1
FAM129A	1.02626e-115	0.433987	3.01935e-111	1
BCLAF1	1.12461e-115	-0.191495	3.3087e-111	1
CTTNBP2NL	1.28689e-115	0.151015	3.78617e-111	1
GOLGA4	1.40784e-115	-0.144552	4.142e-111	1
ARHGAP15	1.66131e-115	0.13587	4.88775e-111	1
PADI2	1.82711e-115	0.137861	5.37553e-111	1
TLR2	1.92465e-115	0.267756	5.66252e-111	1
ZRANB2	2.06943e-115	-0.10057	6.08846e-111	1
LCP2	2.3944e-115	0.270441	7.04457e-111	1
CHSY3	2.59725e-115	0.297574	7.64137e-111	1
ANKS1B	3.48453e-115	-0.780744	1.02518e-110	1
VSIG4	5.25565e-115	0.24215	1.54626e-110	1
GAREM1	5.69874e-115	0.280177	1.67663e-110	1
RASSF8	5.77776e-115	0.337776	1.69987e-110	1
INO80D	6.2291e-115	-0.344806	1.83266e-110	1
ITSN1	6.3213e-115	-0.537675	1.85979e-110	1
RIN2	7.47419e-115	0.103883	2.19898e-110	1
MYCBP2	7.75128e-115	0.105047	2.2805e-110	1
PRPF4B	9.05677e-115	-0.217145	2.66459e-110	1
ADK	3.66145e-114	0.1261	1.07724e-109	1
TTC3	4.2646e-114	-0.156894	1.25469e-109	1
GAB3	4.32326e-114	0.28775	1.27195e-109	1
NLGN1	1.50398e-113	-0.900158	4.42487e-109	1
SEL1L	2.04898e-113	0.150083	6.0283e-109	1
IL1RAP	2.16175e-113	0.343166	6.36009e-109	1
MAN1A1	2.16191e-113	-0.249139	6.36055e-109	1
NUTM2B-AS1	2.24528e-113	0.115529	6.60585e-109	1
TMIGD3	2.77425e-113	0.206754	8.16212e-109	1
XRN2	3.13389e-113	0.145013	9.22021e-109	1
PABPC1	4.15824e-113	0.124948	1.22339e-108	1
NSF	4.57105e-113	0.153404	1.34485e-108	1
PRKCA	8.58254e-113	0.222879	2.52507e-108	1
PHIP	9.71833e-113	-0.114161	2.85923e-108	1
HIPK3	2.90435e-112	0.138428	8.54488e-108	1
SLC11A2	3.09123e-112	0.189908	9.09471e-108	1
XRCC5	4.4778e-112	0.128937	1.31741e-107	1
OXR1	6.33335e-112	0.209402	1.86334e-107	1
BIN1	7.64899e-112	0.220714	2.25041e-107	1
SPATA6	8.7863e-112	0.264866	2.58502e-107	1
LAPTM5	1.00728e-111	0.174208	2.96351e-107	1
DLEU7-AS1	1.28504e-111	0.171944	3.78073e-107	1
HDAC8	2.48668e-111	0.11467	7.31607e-107	1
HEATR5B	3.85769e-111	0.148964	1.13497e-106	1
UBR2	3.87825e-111	0.112091	1.14102e-106	1
RUNX1	5.25208e-111	0.296893	1.54521e-106	1
UTRN	6.13377e-111	-0.16655	1.80462e-106	1
ARPC2	6.15205e-111	0.100261	1.80999e-106	1
TBC1D2B	6.47269e-111	0.186456	1.90433e-106	1
FCGR2A	6.59312e-111	0.114219	1.93976e-106	1
SIK3	7.79496e-111	-0.18221	2.29335e-106	1
BABAM2	9.76303e-111	0.109809	2.87238e-106	1
SPP1	9.8976e-111	0.197802	2.91197e-106	1
ACER3	1.35498e-110	0.220612	3.98649e-106	1
EXOC6B	1.47167e-110	-0.104385	4.3298e-106	1
ADD1	1.56405e-110	-0.103445	4.6016e-106	1
ARHGAP18	2.54422e-110	-0.189028	7.48535e-106	1
BNC2	1.06133e-109	0.12207	3.12253e-105	1
SMCHD1	1.17254e-109	-0.127903	3.44973e-105	1
PPHLN1	2.31151e-109	0.126919	6.80068e-105	1
BCL2	2.79312e-109	0.139442	8.21765e-105	1
LRRTM4	3.17371e-109	-0.814212	9.33737e-105	1
ME2	3.97113e-109	0.157438	1.16835e-104	1
JARID2	5.24777e-109	-0.221923	1.54395e-104	1
AP003086.2	5.71768e-109	0.452737	1.6822e-104	1
BDP1	5.96607e-109	-0.242211	1.75528e-104	1
SYT17	7.32598e-109	0.157658	2.15538e-104	1
SRSF11	7.66499e-109	-0.141264	2.25512e-104	1
ARHGEF6	1.29304e-108	0.162789	3.80426e-104	1
DLEU7	1.46891e-108	0.459814	4.32169e-104	1
LINC00623	2.0077e-108	0.20107	5.90685e-104	1
ZMYM4	2.6349e-108	0.103185	7.75213e-104	1
OPRM1	2.92517e-108	0.569301	8.60615e-104	1
UBE2E2	5.08003e-108	0.19576	1.49459e-103	1
FEZ2	7.886e-108	0.139281	2.32014e-103	1
SPAG9	8.14909e-108	-0.222501	2.39754e-103	1
MAML2	9.74963e-108	0.132863	2.86844e-103	1
PDE8A	1.0302e-107	-0.103995	3.03095e-103	1
GAS6	2.08292e-107	0.146447	6.12816e-103	1
PKD2	2.45224e-107	0.188983	7.21474e-103	1
AFTPH	2.46502e-107	0.118707	7.25234e-103	1
ACSL1	2.57948e-107	-0.1209	7.58908e-103	1
HIF1A	3.18321e-107	0.100342	9.36532e-103	1
NKAIN2	6.10876e-107	-0.827271	1.79726e-102	1
BMPR2	8.13283e-107	-0.135985	2.39276e-102	1
DMXL2	8.81309e-107	-0.290833	2.5929e-102	1
GAK	9.63113e-107	-0.25502	2.83358e-102	1
HECTD1	1.17498e-106	-0.125415	3.45692e-102	1
ERICH1	1.45304e-106	-0.10114	4.27499e-102	1
FMNL2	1.78537e-106	0.100963	5.25273e-102	1
SF3B1	1.97552e-106	-0.113743	5.81218e-102	1
STAT3	2.13725e-106	0.102531	6.28801e-102	1
USP4	2.45358e-106	-0.109581	7.21869e-102	1
ITGAM	4.20509e-106	0.137008	1.23718e-101	1
ARHGAP31	5.08385e-106	0.237009	1.49572e-101	1
LAP3	8.81248e-106	0.236565	2.59272e-101	1
SOAT1	1.27532e-105	0.100038	3.75213e-101	1
PLSCR1	1.43832e-105	0.166045	4.23167e-101	1
TANK	1.60947e-105	0.190182	4.73522e-101	1
KIF16B	1.62059e-105	-0.121441	4.76795e-101	1
PELI1	1.64638e-105	0.192837	4.84382e-101	1
RASA2	1.86339e-105	-0.138257	5.48229e-101	1
RGL1	1.89895e-105	-0.502658	5.5869e-101	1
DLG2	3.15438e-105	-0.711195	9.28051e-101	1
SLC8A1	5.32621e-105	0.220076	1.56702e-100	1
LINC01094	6.09712e-105	0.215603	1.79383e-100	1
PTPN2	7.52611e-105	0.292402	2.21426e-100	1
FCGR1A	1.01564e-104	0.20071	2.9881e-100	1
2023-03-03	1.15713e-104	0.157709	3.4044e-100	1
AFF4	1.46296e-104	-0.1351	4.30418e-100	1
ATXN10	1.71417e-104	0.12702	5.04327e-100	1
CACNA1D	1.99633e-104	0.114868	5.87341e-100	1
TAL1	3.23389e-104	0.129958	9.51442e-100	1
DIP2C	3.79997e-104	-0.416433	1.11799e-99	1
XRN1	4.13582e-104	-0.100583	1.2168e-99	1
ETS2	4.77068e-104	0.146932	1.40358e-99	1
BICRAL	8.77458e-104	0.100729	2.58157e-99	1
CDC27	9.15833e-104	0.101957	2.69447e-99	1
SERPINB6	1.82595e-103	0.1277	5.37212e-99	1
TBC1D4	2.02698e-103	0.134535	5.96358e-99	1
UBE2E1	2.22421e-103	0.138193	6.54385e-99	1
TBC1D8	3.61599e-103	0.253823	1.06386e-98	1
LMO2	3.63001e-103	0.231161	1.06799e-98	1
ZNRF2	4.56246e-103	0.228909	1.34232e-98	1
FAM155A	6.55207e-103	-0.763161	1.92768e-98	1
TAF1D	6.61224e-103	-0.10211	1.94539e-98	1
PHF3	8.81916e-103	-0.181311	2.59469e-98	1
CARMIL1	1.11083e-102	0.162776	3.26817e-98	1
UPF2	1.17233e-102	-0.163539	3.44911e-98	1
C1QB	1.22297e-102	0.141989	3.59811e-98	1
FRMD5	1.60784e-102	-0.853868	4.73043e-98	1
RNF220	2.96693e-102	-0.777277	8.72901e-98	1
KHDRBS3	5.41052e-102	0.286025	1.59183e-97	1
CHSY1	6.18032e-102	0.140664	1.81831e-97	1
TBC1D16	8.09341e-102	0.17781	2.38116e-97	1
CD84	8.54474e-102	0.108414	2.51395e-97	1
CAPZA1	9.46286e-102	0.11331	2.78407e-97	1
CPEB4	9.7762e-102	0.172046	2.87626e-97	1
MTDH	1.05656e-101	0.145924	3.10851e-97	1
MFSD14C	1.31307e-101	0.109003	3.8632e-97	1
SRGAP1	1.68665e-101	0.141442	4.96229e-97	1
RASGEF1B	1.73762e-101	-0.410357	5.11224e-97	1
BIN2	1.84063e-101	0.17118	5.41532e-97	1
NR3C1	2.81065e-101	-0.119765	8.26922e-97	1
GOLGB1	4.48973e-101	-0.216958	1.32092e-96	1
LINC01141	5.80014e-101	0.197499	1.70646e-96	1
ADPGK	6.8345e-101	0.106431	2.01078e-96	1
ANK3	7.69594e-101	-0.908681	2.26422e-96	1
GNA13	8.82015e-101	-0.110009	2.59498e-96	1
PHYKPL	1.45838e-100	0.168528	4.29069e-96	1
INTS10	2.95796e-100	0.139664	8.70263e-96	1
ITPR2	5.07573e-100	0.164819	1.49333e-95	1
ITGB2	5.46595e-100	0.149277	1.60814e-95	1
EXOC6	6.007e-100	0.189101	1.76732e-95	1
WNT5A	6.62622e-100	0.321944	1.9495e-95	1
TRPS1	6.95939e-100	-0.381363	2.04752e-95	1
ELL2	7.09804e-100	0.108141	2.08831e-95	1
NBEA	7.69458e-100	-0.131227	2.26382e-95	1
SNRNP70	8.4031e-100	-0.161115	2.47227e-95	1
MGST2	8.68921e-100	0.129982	2.55645e-95	1
HS3ST4	1.2385e-99	0.198853	3.64379e-95	1
SKIL	2.12153e-99	0.103811	6.24177e-95	1
GPHN	2.75553e-99	-0.106216	8.10704e-95	1
HTRA1	3.49579e-99	0.117204	1.0285e-94	1
KDM5A	3.60601e-99	-0.184124	1.06092e-94	1
LINC02256	5.49055e-99	0.242184	1.61537e-94	1
GON4L	1.33643e-98	-0.222462	3.93191e-94	1
ACIN1	2.91833e-98	-0.196684	8.58601e-94	1
SSH2	3.70844e-98	0.111306	1.09106e-93	1
U2SURP	5.76895e-98	-0.114361	1.69728e-93	1
TSC22D2	8.01164e-98	0.128421	2.3571e-93	1
MEF2C	1.16262e-97	0.130271	3.42056e-93	1
LDLRAD4	1.29735e-97	0.170523	3.81695e-93	1
ETV5	1.4195e-97	0.221104	4.17632e-93	1
CTSC	1.62441e-97	0.247782	4.77916e-93	1
TJP1	1.82961e-97	-0.242913	5.38291e-93	1
ATP10D	3.38683e-97	0.159818	9.96439e-93	1
CPVL	3.40405e-97	0.175292	1.00151e-92	1
VAV3	3.95096e-97	-0.952043	1.16241e-92	1
NUAK1	4.34338e-97	0.109153	1.27787e-92	1
ADAM9	7.96438e-97	0.177189	2.3432e-92	1
HSP90AA1	1.23929e-96	-0.550313	3.64613e-92	1
CTNNA2	1.34006e-96	-0.739315	3.94259e-92	1
AL365273.2	1.34997e-96	0.191458	3.97176e-92	1
CYTH4	1.36403e-96	0.114454	4.0131e-92	1
KCTD12	1.575e-96	0.202923	4.6338e-92	1
CD163	1.57916e-96	-0.421326	4.64606e-92	1
ZFYVE16	2.13471e-96	-0.157396	6.28053e-92	1
FAM102B	2.39349e-96	0.208158	7.04187e-92	1
ARID4A	3.21139e-96	-0.15968	9.44822e-92	1
TNKS2	5.05677e-96	0.105769	1.48775e-91	1
AC093152.1	5.57013e-96	0.240609	1.63879e-91	1
ADGRL3	6.42212e-96	-0.757522	1.88945e-91	1
ZFAND6	6.59032e-96	0.134194	1.93894e-91	1
PAK1	1.13629e-95	0.209325	3.34307e-91	1
SNX9	1.2895e-95	-0.125601	3.79384e-91	1
NAV3	1.49672e-95	0.218231	4.40349e-91	1
FCHO2	1.60198e-95	-0.265193	4.71317e-91	1
HIPK2	1.6239e-95	-0.135252	4.77766e-91	1
CCND3	1.73073e-95	-0.155379	5.09197e-91	1
STX6	1.7427e-95	0.183629	5.12721e-91	1
RANBP2	1.81093e-95	-0.125617	5.32794e-91	1
SMURF1	1.81241e-95	0.169963	5.33228e-91	1
CTNND2	1.97653e-95	-0.667498	5.81515e-91	1
ERCC6L2	1.99405e-95	-0.240161	5.86669e-91	1
FARS2	2.75891e-95	0.115528	8.117e-91	1
GOLPH3	2.99023e-95	0.210901	8.79754e-91	1
ZFP36L2	7.02356e-95	-0.194996	2.0664e-90	1
FKBP15	7.10567e-95	0.133989	2.09056e-90	1
MPHOSPH8	8.09165e-95	-0.24553	2.38065e-90	1
WWC2	8.403e-95	0.122569	2.47225e-90	1
STAMBPL1	9.05948e-95	0.185158	2.66539e-90	1
BAZ1B	1.35212e-94	-0.157146	3.97807e-90	1
MIR646HG	1.80736e-94	0.193189	5.31744e-90	1
PPIP5K2	2.46341e-94	-0.13384	7.24761e-90	1
AC044781.1	3.37385e-94	0.335258	9.92619e-90	1
PRKCD	3.54476e-94	0.168314	1.0429e-89	1
DDX10	3.66705e-94	0.136271	1.07888e-89	1
CCSER2	4.08945e-94	0.104102	1.20316e-89	1
PPP3CB	6.0853e-94	0.126632	1.79036e-89	1
PIP5K1B	8.74014e-94	0.261353	2.57144e-89	1
ERC2	1.14792e-93	0.222342	3.37729e-89	1
E2F3	1.34717e-93	0.116575	3.96352e-89	1
FRMD4A	1.88698e-93	0.112472	5.55168e-89	1
SLC24A2	2.19295e-93	-0.887609	6.45188e-89	1
SRRM1	2.51814e-93	-0.209173	7.40863e-89	1
CDC42SE1	3.17011e-93	0.162901	9.32677e-89	1
MT-ND5	6.52418e-93	-0.6994	1.91948e-88	1
KLHL2	1.34705e-92	0.257592	3.96315e-88	1
OGA	1.63166e-92	-0.131198	4.80051e-88	1
PRR14L	1.70372e-92	-0.191509	5.01253e-88	1
TULP4	1.75832e-92	-0.106963	5.17315e-88	1
TTC14	2.84706e-92	-0.14583	8.37633e-88	1
TPK1	3.66571e-92	0.169721	1.07849e-87	1
PDE4DIP	1.21576e-91	-0.170234	3.57688e-87	1
CBWD5	1.55548e-91	0.186021	4.57637e-87	1
CX3CR1	1.85548e-91	0.242952	5.459e-87	1
FGF14	1.87898e-91	-0.643002	5.52814e-87	1
COLEC12	2.71081e-91	-1.11616	7.97546e-87	1
KIAA1551	2.73287e-91	-0.180286	8.04038e-87	1
IRF8	3.22395e-91	0.241012	9.48517e-87	1
KIAA1147	4.05489e-91	0.151346	1.19299e-86	1
PRIM2	4.33817e-91	0.136878	1.27633e-86	1
CDK12	5.12334e-91	-0.161693	1.50734e-86	1
GPR34	7.09812e-91	0.286582	2.08834e-86	1
TFCP2	7.19854e-91	0.126731	2.11788e-86	1
SPATA5	1.24334e-90	0.111949	3.65803e-86	1
HK1	1.67249e-90	0.100266	4.92064e-86	1
STK38L	2.11967e-90	0.151626	6.23628e-86	1
STOM	3.00036e-90	0.187445	8.82736e-86	1
NFIA	3.60142e-90	-0.13823	1.05957e-85	1
OLA1	4.23766e-90	0.141417	1.24676e-85	1
AL034397.3	5.59733e-90	0.357381	1.64679e-85	1
NPC1	6.00494e-90	0.126843	1.76671e-85	1
AC008957.2	1.16275e-89	0.362936	3.42094e-85	1
ADGRE2	2.15611e-89	0.105937	6.3435e-85	1
HDAC9	3.42399e-89	0.192901	1.00737e-84	1
YTHDC1	3.56595e-89	-0.135033	1.04914e-84	1
GMDS	4.01711e-89	0.152488	1.18187e-84	1
ARHGDIB	4.2906e-89	0.130033	1.26234e-84	1
B3GNT5	4.63785e-89	0.164037	1.3645e-84	1
C1QC	5.31241e-89	0.293609	1.56296e-84	1
ITGA9	6.28898e-89	0.160433	1.85028e-84	1
SLC26A3	6.91577e-89	-0.367989	2.03469e-84	1
SLC7A6	7.04011e-89	0.17568	2.07127e-84	1
TNPO1	7.55787e-89	0.120231	2.2236e-84	1
FAM193A	7.59971e-89	-0.179671	2.23591e-84	1
ATP6V1C1	1.08978e-88	-0.106623	3.20623e-84	1
KCNIP1	1.2336e-88	0.111455	3.62937e-84	1
SLC1A3	1.76519e-88	0.184614	5.19338e-84	1
ATP11C	1.96021e-88	0.157275	5.76713e-84	1
ZMAT3	2.03055e-88	0.106215	5.97407e-84	1
LINC01410	2.2477e-88	0.107837	6.61295e-84	1
AIDA	6.03837e-88	0.260967	1.77655e-83	1
PCF11	8.94234e-88	-0.128597	2.63093e-83	1
GCC2	9.37346e-88	-0.251021	2.75777e-83	1
AL159163.1	1.32136e-87	0.174702	3.88757e-83	1
ATP13A3	1.35777e-87	0.119243	3.99469e-83	1
DCTN4	1.94129e-87	0.134426	5.71148e-83	1
SFSWAP	2.49398e-87	-0.102786	7.33753e-83	1
CAPZA2	2.66353e-87	0.205054	7.83638e-83	1
ZNF124	3.62109e-87	0.132216	1.06536e-82	1
SCAMP2	4.4175e-87	0.112944	1.29967e-82	1
MBTD1	8.08744e-87	0.148837	2.37941e-82	1
GCNT2	9.24116e-87	0.140352	2.71884e-82	1
KBTBD12	9.518e-87	0.160916	2.80029e-82	1
SNX6	1.47494e-86	-0.263096	4.33943e-82	1
KMT2A	1.51774e-86	-0.182984	4.46535e-82	1
AC025569.1	2.08161e-86	0.213777	6.1243e-82	1
TMEM65	2.09832e-86	0.140392	6.17346e-82	1
SETD3	2.17063e-86	0.109017	6.3862e-82	1
DYNC1H1	2.32545e-86	-0.194093	6.8417e-82	1
RBMX	2.61757e-86	0.141029	7.70115e-82	1
DLGAP1	2.79744e-86	-0.666586	8.23035e-82	1
ZNF91	3.28184e-86	-0.125454	9.65551e-82	1
ZDHHC14	3.85329e-86	0.101521	1.13368e-81	1
BCAR3	4.23763e-86	0.128984	1.24675e-81	1
GPM6A	5.09251e-86	-0.658758	1.49827e-81	1
RTTN	5.65726e-86	0.158005	1.66442e-81	1
DOCK4	6.50804e-86	0.175927	1.91473e-81	1
DNM3	7.3426e-86	-0.307762	2.16027e-81	1
ACSL4	1.12252e-85	0.10559	3.30257e-81	1
NLRC5	1.32133e-85	0.145395	3.88747e-81	1
PTAFR	1.39655e-85	0.169206	4.10878e-81	1
ARL5A	2.05904e-85	0.162249	6.05789e-81	1
MCTP1	2.1066e-85	-0.650971	6.19783e-81	1
CMKLR1	3.20954e-85	0.249293	9.44278e-81	1
PUM3	3.90596e-85	0.147614	1.14917e-80	1
PRUNE2	5.10654e-85	-0.63124	1.50239e-80	1
XKR6	6.26491e-85	0.116628	1.8432e-80	1
RNF144B	9.33422e-85	-0.15344	2.74622e-80	1
RCC2	1.01781e-84	0.136261	2.99451e-80	1
RB1CC1	1.55669e-84	-0.186176	4.57994e-80	1
REV3L	1.67899e-84	-0.120956	4.93976e-80	1
NEK6	1.95555e-84	0.13508	5.75342e-80	1
PSD3	2.09554e-84	-0.403887	6.16529e-80	1
MAN1C1	2.40983e-84	0.105101	7.08996e-80	1
ATP2B1	2.82022e-84	-0.118067	8.29736e-80	1
NEGR1	3.58902e-84	-0.634433	1.05593e-79	1
ARNTL	4.00476e-84	0.118173	1.17824e-79	1
PITPNC1	5.31448e-84	-0.316099	1.56357e-79	1
PCED1B	5.49523e-84	0.202798	1.61675e-79	1
EFR3A	7.6202e-84	-0.128842	2.24194e-79	1
SCFD2	7.76256e-84	0.207971	2.28382e-79	1
LINGO1	8.45454e-84	-0.411478	2.48741e-79	1
CHD1L	9.20603e-84	0.130588	2.70851e-79	1
MOB1A	9.82795e-84	0.129181	2.89148e-79	1
NCAM1	1.09295e-83	-0.704078	3.21556e-79	1
EPSTI1	1.1081e-83	0.19891	3.26014e-79	1
BTBD1	1.43787e-83	0.184289	4.23037e-79	1
C9orf84	1.95498e-83	0.462633	5.75174e-79	1
RAB11A	2.248e-83	0.285006	6.61383e-79	1
TIGAR	2.38603e-83	0.115915	7.01994e-79	1
PLEKHO1	2.81806e-83	-0.112279	8.29101e-79	1
IWS1	3.87169e-83	-0.128475	1.13909e-78	1
RIF1	4.6143e-83	-0.191648	1.35757e-78	1
CCAR1	9.93132e-83	-0.123862	2.92189e-78	1
DRAM2	1.00754e-82	0.153086	2.96429e-78	1
UBASH3B	1.35394e-82	0.197485	3.98343e-78	1
MORF4L1	2.00607e-82	0.120925	5.90206e-78	1
APP	2.09934e-82	-0.356262	6.17645e-78	1
CD81	2.16135e-82	0.121131	6.3589e-78	1
SMYD3	2.53405e-82	0.102232	7.45544e-78	1
SRPK2	2.56132e-82	-0.162086	7.53566e-78	1
TPM3	3.00198e-82	0.139953	8.83212e-78	1
MTSS1	3.97506e-82	-0.205915	1.1695e-77	1
ROBO2	4.35243e-82	-0.564574	1.28053e-77	1
HSP90AB1	5.30478e-82	-0.245588	1.56072e-77	1
DTNBP1	5.58021e-82	0.249583	1.64175e-77	1
AGAP1	9.16048e-82	-0.427497	2.69511e-77	1
PTK2B	9.90024e-82	-0.130191	2.91275e-77	1
HLA-DRA	1.10953e-81	0.100546	3.26434e-77	1
MEF2C-AS1	1.20115e-81	0.112563	3.53389e-77	1
RALYL	1.37514e-81	-0.561056	4.04579e-77	1
SNAP23	1.64889e-81	0.102411	4.8512e-77	1
ATG10	4.57056e-81	0.205492	1.3447e-76	1
TMEM163	6.02869e-81	0.811302	1.7737e-76	1
HLA-DRB1	1.08295e-80	0.111771	3.18613e-76	1
MAX	1.33818e-80	0.108176	3.93705e-76	1
PRKACB	1.99644e-80	-0.238369	5.87374e-76	1
SPARCL1	3.25e-80	-0.506207	9.56182e-76	1
BTBD9	3.88818e-80	0.127806	1.14394e-75	1
IREB2	4.39634e-80	0.105674	1.29345e-75	1
ADGRB3	5.86455e-80	-0.66014	1.72541e-75	1
MIOS	6.26854e-80	0.104013	1.84427e-75	1
ATP8A1	7.08073e-80	-0.423513	2.08322e-75	1
LINC01268	8.59074e-80	0.223444	2.52748e-75	1
CD300A	8.62326e-80	0.177585	2.53705e-75	1
PNN	9.28546e-80	-0.117986	2.73187e-75	1
WWP1	1.12499e-79	-0.19862	3.30982e-75	1
TFEB	1.32901e-79	0.169886	3.91008e-75	1
HLA-E	1.39405e-79	0.114317	4.10144e-75	1
AIG1	1.42577e-79	0.104977	4.19474e-75	1
ARHGAP5	1.43046e-79	-0.298987	4.20854e-75	1
IQGAP1	2.04145e-79	-0.357971	6.00615e-75	1
CBFA2T2	2.80362e-79	-0.128207	8.24853e-75	1
ARPC3	3.75593e-79	0.104158	1.10503e-74	1
ST6GALNAC3	4.37216e-79	0.234285	1.28633e-74	1
MYO9A	5.04105e-79	-0.19478	1.48313e-74	1
SNCA	5.07057e-79	0.121427	1.49181e-74	1
AC090579.1	5.11671e-79	0.336735	1.50539e-74	1
ZBTB16	6.05177e-79	-0.221728	1.78049e-74	1
SIGLEC8	6.15905e-79	0.12021	1.81205e-74	1
TUBGCP3	6.24372e-79	0.10499	1.83697e-74	1
CREB3L2	6.77506e-79	0.129927	1.99329e-74	1
PGGT1B	7.58598e-79	0.169549	2.23187e-74	1
MIR222HG	7.61678e-79	0.178952	2.24093e-74	1
MIA2	8.62106e-79	0.146428	2.5364e-74	1
AC105402.3	1.83453e-78	-0.764758	5.39737e-74	1
MGAT1	3.05731e-78	-0.16007	8.99492e-74	1
PEX5L	3.91745e-78	-0.7427	1.15255e-73	1
XAF1	5.83773e-78	-0.245482	1.71752e-73	1
DHRS3	6.85677e-78	0.102377	2.01733e-73	1
KCNMB1	7.24059e-78	0.284232	2.13025e-73	1
PDGFC	9.30117e-78	-0.24365	2.7365e-73	1
ZC3H13	1.00935e-77	-0.200059	2.96962e-73	1
UBE2R2	1.3933e-77	-0.159987	4.09922e-73	1
AKAP11	1.40934e-77	-0.127421	4.14643e-73	1
LUC7L	3.8084e-77	-0.119205	1.12047e-72	1
STARD13	3.85356e-77	-0.588077	1.13376e-72	1
AC079015.1	4.15139e-77	0.204524	1.22138e-72	1
MAP7	6.90227e-77	-0.635102	2.03072e-72	1
PTPRK	7.5962e-77	-0.676832	2.23488e-72	1
SMG6	9.10212e-77	-0.128222	2.67793e-72	1
CLIP1	1.15889e-76	-0.111629	3.40957e-72	1
NFKB1	2.08639e-76	0.114358	6.13838e-72	1
SPNS2	2.31992e-76	0.176239	6.82544e-72	1
CDC42	2.36902e-76	0.110197	6.9699e-72	1
IQCB1	2.52918e-76	0.104625	7.44111e-72	1
NUMA1	2.87311e-76	-0.112054	8.45298e-72	1
ANK2	3.23061e-76	-0.297485	9.50479e-72	1
AC011933.4	4.93549e-76	0.350365	1.45207e-71	1
FP700111.1	6.38311e-76	0.160033	1.87797e-71	1
UBN2	6.42664e-76	-0.136045	1.89078e-71	1
GNAI3	7.91083e-76	0.100028	2.32745e-71	1
DOCK3	9.12109e-76	-0.226683	2.68352e-71	1
ANAPC16	1.03993e-75	0.114245	3.05959e-71	1
INTS6	1.43071e-75	0.140372	4.20931e-71	1
PDE3B	1.88064e-75	-0.113516	5.53302e-71	1
CEPT1	2.12617e-75	0.146419	6.25539e-71	1
ANKRD36C	2.67523e-75	-0.312826	7.87078e-71	1
ZNF721	2.80527e-75	-0.166678	8.25338e-71	1
HSPBAP1	3.04954e-75	0.105302	8.97206e-71	1
SPRED2	3.26859e-75	0.117	9.61653e-71	1
DAPK1	3.60902e-75	-0.678595	1.06181e-70	1
CLK1	4.00823e-75	-0.115726	1.17926e-70	1
ULK4	4.01022e-75	0.12511	1.17985e-70	1
PLP1	4.5189e-75	-0.75895	1.32951e-70	1
C1QA	5.20898e-75	0.161089	1.53253e-70	1
TRAF3IP3	5.21789e-75	0.103247	1.53515e-70	1
FOXO3	5.68372e-75	-0.153249	1.67221e-70	1
PHLPP1	6.22106e-75	-0.524329	1.8303e-70	1
SLC8A1-AS1	6.31686e-75	0.337031	1.85848e-70	1
ARHGAP24	8.58023e-75	0.102996	2.52439e-70	1
HIST2H2BF	1.00691e-74	0.211803	2.96244e-70	1
TLR10	1.74349e-74	0.134326	5.12952e-70	1
SELENOP	1.78833e-74	-0.920156	5.26143e-70	1
TRIP11	2.02884e-74	-0.23281	5.96904e-70	1
ST5	2.0304e-74	0.178846	5.97363e-70	1
ALOX5AP	2.89926e-74	0.26653	8.52991e-70	1
SGK1	3.67965e-74	-0.198091	1.08259e-69	1
PTGS1	4.0429e-74	0.216913	1.18946e-69	1
CMSS1	4.22942e-74	0.169666	1.24434e-69	1
OPCML	6.43878e-74	-0.517693	1.89435e-69	1
CST3	7.33146e-74	-0.142222	2.15699e-69	1
LENG8	7.68189e-74	-0.191903	2.26009e-69	1
DAP	7.93707e-74	0.17902	2.33517e-69	1
CD226	7.974e-74	0.202168	2.34603e-69	1
NBPF1	8.21753e-74	-0.109596	2.41768e-69	1
KIAA1328	8.65147e-74	-0.104135	2.54535e-69	1
TANC1	1.07391e-73	0.163148	3.15955e-69	1
NSL1	1.15885e-73	0.209422	3.40944e-69	1
PYGL	1.40429e-73	0.172439	4.13157e-69	1
NCOA7	1.72278e-73	-0.101847	5.06859e-69	1
KIF1B	3.11494e-73	-0.318812	9.16447e-69	1
APOE	4.21049e-73	0.253932	1.23877e-68	1
STX12	4.90129e-73	0.110183	1.44201e-68	1
CD58	5.24573e-73	0.151442	1.54335e-68	1
SEC24D	6.25912e-73	0.14733	1.84149e-68	1
SPOCK1	6.95525e-73	-0.71921	2.0463e-68	1
ST18	8.44129e-73	-0.911789	2.48351e-68	1
MECP2	1.04606e-72	-0.116587	3.07762e-68	1
CCSER1	1.06539e-72	-0.524815	3.1345e-68	1
ABI3	1.08565e-72	0.155086	3.1941e-68	1
AKAP6	2.07555e-72	-0.578266	6.10647e-68	1
CLU	2.65233e-72	-0.607215	7.80342e-68	1
LIMK2	2.8072e-72	0.209726	8.25907e-68	1
UST	3.26194e-72	0.113038	9.59696e-68	1
SLX4IP	3.35289e-72	0.111196	9.86453e-68	1
TTC13	4.74695e-72	0.148655	1.3966e-67	1
RECK	4.98456e-72	0.147964	1.46651e-67	1
TPR	6.73123e-72	-0.130584	1.9804e-67	1
NMT1	9.83425e-72	-0.125993	2.89333e-67	1
SETBP1	1.05034e-71	0.20908	3.0902e-67	1
LINC00578	1.11933e-71	0.286585	3.29318e-67	1
PLCB1	1.28967e-71	-0.668246	3.79433e-67	1
RAD51B	1.31204e-71	0.117951	3.86016e-67	1
EPN2	1.32165e-71	-0.193634	3.88844e-67	1
PTPN1	1.40941e-71	0.11442	4.14662e-67	1
GAS7	1.60555e-71	-0.16107	4.72369e-67	1
EIF2B3	1.80875e-71	0.132335	5.32152e-67	1
ZMAT1	2.87865e-71	-0.249034	8.46928e-67	1
RHOA	5.92234e-71	0.100538	1.74241e-66	1
GPM6B	7.15286e-71	-0.547782	2.10444e-66	1
INVS	7.26555e-71	0.136416	2.1376e-66	1
SLC10A7	8.40435e-71	0.143805	2.47264e-66	1
SDCBP	9.70963e-71	-0.22706	2.85667e-66	1
IQGAP2	9.77587e-71	-0.620523	2.87616e-66	1
AC012150.1	9.98192e-71	0.157895	2.93678e-66	1
ABCC5	1.00378e-70	-0.180666	2.95321e-66	1
CDC14A	1.34405e-70	0.19735	3.95432e-66	1
ANKRD36	1.58775e-70	-0.160738	4.67132e-66	1
CTNNA3	1.61617e-70	-0.759423	4.75492e-66	1
CEBPB	1.64341e-70	0.145825	4.83507e-66	1
JDP2	1.728e-70	0.138642	5.08394e-66	1
S100Z	2.43305e-70	0.123971	7.15829e-66	1
STXBP5	2.64408e-70	-0.133158	7.77915e-66	1
RTN3	2.78676e-70	-0.203344	8.19892e-66	1
SLF2	3.11181e-70	-0.121653	9.15526e-66	1
ATP8B1	3.15888e-70	0.260803	9.29374e-66	1
GRIK2	3.31064e-70	-0.550594	9.74025e-66	1
C11orf49	3.82075e-70	0.163868	1.1241e-65	1
TRERF1	4.11256e-70	0.103599	1.20996e-65	1
SYNE1	4.42766e-70	-0.415005	1.30266e-65	1
MCF2L2	4.65124e-70	0.16305	1.36844e-65	1
AC098850.3	5.69547e-70	-0.152686	1.67566e-65	1
AHI1	6.36786e-70	-0.161962	1.87349e-65	1
LINC01684	7.35997e-70	0.320078	2.16538e-65	1
NUP160	7.75054e-70	0.14819	2.28029e-65	1
HMGN1	8.47451e-70	0.133413	2.49329e-65	1
PLXND1	1.23231e-69	-0.174322	3.62557e-65	1
HAMP	1.41319e-69	0.28873	4.15775e-65	1
PREP	1.51757e-69	0.115817	4.46486e-65	1
ADAMTSL2	1.52357e-69	0.133695	4.48248e-65	1
WBP1L	1.83766e-69	-0.108198	5.40658e-65	1
RIMS2	3.13552e-69	-0.591305	9.22501e-65	1
PXK	3.83525e-69	-0.404482	1.12837e-64	1
TTLL7	4.2677e-69	-0.643177	1.2556e-64	1
CSTF3	5.66461e-69	0.10047	1.66658e-64	1
STK32B	7.34257e-69	0.176535	2.16026e-64	1
ARHGAP45	9.36216e-69	-0.102674	2.75444e-64	1
SMARCA4	1.24577e-68	-0.144119	3.66519e-64	1
LYPLA1	1.26843e-68	0.190976	3.73183e-64	1
HMGB1	1.49413e-68	-0.136574	4.39589e-64	1
PLPP1	1.96593e-68	0.196645	5.78397e-64	1
NEK1	2.07261e-68	-0.175385	6.09781e-64	1
AC027097.2	2.90945e-68	-0.152883	8.55988e-64	1
SIRPB2	3.2626e-68	0.109312	9.5989e-64	1
ABCA1	3.34956e-68	-0.278506	9.85475e-64	1
LIMCH1	3.76937e-68	-0.662567	1.10899e-63	1
RNMT	9.63825e-68	-0.265276	2.83567e-63	1
CR1	1.19531e-67	-0.766953	3.51671e-63	1
NTM	1.35312e-67	-0.560232	3.981e-63	1
PLAG1	1.59323e-67	0.157356	4.68744e-63	1
HRH2	2.03355e-67	0.213265	5.9829e-63	1
LRMDA	2.19062e-67	0.153671	6.44503e-63	1
ZEB1	2.29896e-67	0.129472	6.76378e-63	1
TM9SF4	2.8714e-67	0.143154	8.44794e-63	1
AUTS2	3.10442e-67	0.207094	9.13352e-63	1
LYVE1	4.81242e-67	-0.523816	1.41586e-62	1
EDIL3	5.95688e-67	-0.664489	1.75257e-62	1
GLB1	6.57423e-67	0.145562	1.9342e-62	1
TCF20	8.17941e-67	-0.13798	2.40646e-62	1
LOXL3	1.11265e-66	0.102848	3.27354e-62	1
AKAP8L	1.54039e-66	-0.201206	4.53199e-62	1
C12orf75	1.87285e-66	0.192849	5.51012e-62	1
VRK2	2.35531e-66	0.122455	6.92956e-62	1
MMD	2.68271e-66	0.139641	7.89281e-62	1
GAB1	2.75122e-66	-0.199409	8.09438e-62	1
NRCAM	2.97547e-66	-0.528988	8.75412e-62	1
NIN	3.59467e-66	-0.174363	1.05759e-61	1
OTULIN	3.89816e-66	0.119118	1.14688e-61	1
TMEM144	4.17984e-66	-0.362444	1.22975e-61	1
NSUN6	6.30655e-66	-0.117172	1.85545e-61	1
CSNK1G2	8.53412e-66	-0.100072	2.51082e-61	1
SRGAP2-AS1	1.01293e-65	0.276854	2.98013e-61	1
TMEM106A	1.48672e-65	0.121032	4.37409e-61	1
FLOT2	2.74711e-65	0.153798	8.08227e-61	1
ANKUB1	2.82175e-65	0.259249	8.30186e-61	1
FAR2	2.9943e-65	0.22851	8.80952e-61	1
TMED8	4.07061e-65	0.136868	1.19762e-60	1
ULK2	4.23744e-65	0.119118	1.2467e-60	1
HM13	7.10206e-65	0.116174	2.0895e-60	1
GTF2F2	7.91695e-65	0.119029	2.32925e-60	1
AC244453.3	9.03435e-65	0.224875	2.658e-60	1
DNAJC15	9.78363e-65	0.181623	2.87844e-60	1
PVT1	1.10594e-64	0.100516	3.25378e-60	1
NABP1	1.84361e-64	0.164786	5.42409e-60	1
DHFR	2.06094e-64	-0.577357	6.0635e-60	1
AL513327.1	2.22487e-64	0.218656	6.54578e-60	1
RNF19A	2.34341e-64	-0.115921	6.89454e-60	1
TM7SF3	2.37942e-64	0.116205	7.00048e-60	1
AHCTF1	2.54524e-64	-0.126492	7.48834e-60	1
CNDP2	2.80756e-64	0.12754	8.26011e-60	1
TRIM14	3.03721e-64	-0.155583	8.93577e-60	1
PHF11	3.4399e-64	0.103592	1.01205e-59	1
LRRC37B	3.45708e-64	-0.165159	1.01711e-59	1
OLR1	4.68034e-64	0.146102	1.377e-59	1
AC009690.1	9.56748e-64	-0.121652	2.81485e-59	1
AC066613.2	1.01424e-63	0.2172	2.98399e-59	1
EBI3	1.2935e-63	0.155885	3.80561e-59	1
MICU1	1.49932e-63	-0.100146	4.41115e-59	1
TLE3	1.87568e-63	0.103553	5.51844e-59	1
TXNIP	2.04326e-63	-0.239015	6.01149e-59	1
TIMM23B	2.0738e-63	-0.237012	6.10132e-59	1
CNTN5	2.81952e-63	-0.32072	8.2953e-59	1
TTC27	3.34219e-63	0.157863	9.83306e-59	1
EDA	3.51622e-63	-0.302509	1.03451e-58	1
PTAR1	4.18779e-63	0.139488	1.23209e-58	1
ANAPC1	4.21281e-63	0.124291	1.23945e-58	1
HNRNPL	5.53231e-63	-0.266586	1.62766e-58	1
CREBRF	5.89809e-63	-0.122559	1.73528e-58	1
AC092683.1	7.15064e-63	-0.274305	2.10379e-58	1
AC009950.1	1.07535e-62	0.222125	3.1638e-58	1
LITAF	1.11497e-62	-0.170435	3.28035e-58	1
SIGLEC9	1.49278e-62	0.149949	4.39189e-58	1
PTMA	1.49672e-62	-0.101056	4.40351e-58	1
RBL2	1.52722e-62	-0.127694	4.49324e-58	1
SPIRE1	1.72032e-62	-0.192134	5.06135e-58	1
MED12L	2.05219e-62	0.155014	6.03775e-58	1
NRP2	2.29415e-62	-0.132923	6.74961e-58	1
KRCC1	3.0792e-62	0.150213	9.05932e-58	1
TNFSF13B	4.22069e-62	0.141471	1.24177e-57	1
IVNS1ABP	4.44806e-62	-0.100631	1.30866e-57	1
MT-ND4L	4.46272e-62	-0.610902	1.31298e-57	1
ZDHHC20	5.01444e-62	-0.24816	1.4753e-57	1
CLIP2	5.07394e-62	-0.165648	1.4928e-57	1
FCGBP	5.31976e-62	0.39395	1.56513e-57	1
ELP3	5.7646e-62	0.12019	1.696e-57	1
AC009554.1	6.3538e-62	0.252735	1.86935e-57	1
BROX	8.1596e-62	0.154202	2.40064e-57	1
SH3PXD2B	1.06385e-61	-0.10415	3.12997e-57	1
IRS2	1.2184e-61	-0.10656	3.58466e-57	1
WDR43	1.49768e-61	0.120543	4.40632e-57	1
SESTD1	1.50692e-61	-0.540475	4.43352e-57	1
CDC42BPA	1.70578e-61	-0.581604	5.01858e-57	1
FAM49A	1.8543e-61	-0.173216	5.45554e-57	1
TYROBP	1.89372e-61	0.160253	5.5715e-57	1
MAPK10	1.94343e-61	-0.434903	5.71777e-57	1
PLB1	2.17913e-61	0.110569	6.41123e-57	1
PAQR3	2.38258e-61	0.234682	7.0098e-57	1
C15orf41	2.39774e-61	0.164294	7.0544e-57	1
CCDC88B	2.43191e-61	-0.120922	7.15491e-57	1
NPAS3	3.10835e-61	-0.485932	9.14507e-57	1
DEPTOR	3.1522e-61	0.134296	9.2741e-57	1
CANX	3.87643e-61	-0.10085	1.14049e-56	1
NOL8	4.59232e-61	-0.100815	1.35111e-56	1
IKZF2	5.48491e-61	0.196428	1.61372e-56	1
TBK1	1.04404e-60	0.103826	3.07167e-56	1
FILIP1L	1.13386e-60	0.176596	3.33592e-56	1
TANGO2	1.65318e-60	-0.130857	4.86381e-56	1
MFF	1.72697e-60	0.142963	5.08091e-56	1
GALNTL6	2.27729e-60	-1.15294	6.7e-56	1
LINC01001	3.50376e-60	0.224123	1.03084e-55	1
LINC02391	4.52873e-60	0.171239	1.3324e-55	1
GALNT7	4.65549e-60	0.110543	1.36969e-55	1
MRPL3	6.21635e-60	0.133824	1.82891e-55	1
STAM2	7.2767e-60	0.124494	2.14088e-55	1
CAMKMT	9.61764e-60	0.167168	2.8296e-55	1
ANKRD26	1.19557e-59	-0.169091	3.51748e-55	1
AC124312.1	1.31663e-59	-0.276578	3.87365e-55	1
PIGF	1.48966e-59	0.148321	4.38274e-55	1
ZNF706	1.76527e-59	-0.149959	5.19359e-55	1
BNIP3L	1.91283e-59	-0.115098	5.62775e-55	1
AATF	2.07776e-59	0.136483	6.11299e-55	1
AP003481.1	2.37679e-59	0.194979	6.99276e-55	1
AP3D1	2.75424e-59	-0.12229	8.10325e-55	1
RTF1	3.63824e-59	-0.191622	1.07041e-54	1
RPN2	5.7612e-59	0.117645	1.695e-54	1
CALM1	6.96404e-59	-0.2912	2.04889e-54	1
ACPP	7.95265e-59	0.118591	2.33975e-54	1
FTL	8.41479e-59	0.281442	2.47571e-54	1
SLC25A29	1.36577e-58	-0.136333	4.01824e-54	1
AP4E1	1.42781e-58	0.117366	4.20075e-54	1
EIF5B	1.65196e-58	-0.184054	4.86022e-54	1
APOC1	1.65489e-58	0.151441	4.86886e-54	1
ACSL3	1.92609e-58	-0.10856	5.66676e-54	1
KCNQ5	2.01298e-58	-0.52974	5.92238e-54	1
DMD	2.10835e-58	-0.413699	6.20297e-54	1
EIF4G2	2.2605e-58	-0.132222	6.65061e-54	1
RANBP3	2.76473e-58	0.112597	8.13413e-54	1
DDX24	3.06337e-58	-0.274225	9.01273e-54	1
SAMD12	3.92363e-58	-0.136485	1.15437e-53	1
RBBP6	4.31508e-58	-0.154089	1.26954e-53	1
ADGRV1	4.46275e-58	-0.403226	1.31299e-53	1
SECISBP2L	5.19622e-58	-0.113267	1.52878e-53	1
ATP2B4	6.12296e-58	0.156117	1.80144e-53	1
LAMP2	7.38511e-58	-0.19064	2.17277e-53	1
PIK3CG	8.16101e-58	0.100162	2.40105e-53	1
SORBS1	1.22204e-57	-0.483456	3.59535e-53	1
DSCAM	1.24083e-57	0.202312	3.65065e-53	1
SPCS3	1.43629e-57	0.162422	4.22572e-53	1
STEAP3	1.9112e-57	0.103178	5.62293e-53	1
HPS4	1.95718e-57	-0.125098	5.75822e-53	1
GFAP	2.29342e-57	-0.451938	6.74747e-53	1
NEK10	2.51299e-57	0.131899	7.39345e-53	1
CGGBP1	3.08844e-57	0.134108	9.08649e-53	1
MAP1B	3.92921e-57	-0.522614	1.15601e-52	1
SPOCK3	4.69743e-57	-0.640183	1.38203e-52	1
NAMPT	5.4783e-57	-0.728003	1.61177e-52	1
PPT1	7.74806e-57	0.172059	2.27956e-52	1
GCA	8.63872e-57	0.159372	2.5416e-52	1
CCNL2	1.06603e-56	-0.105403	3.13635e-52	1
CPLANE1	1.82122e-56	-0.151538	5.35822e-52	1
FCGR1B	1.82503e-56	0.115229	5.36943e-52	1
P3H2	2.10899e-56	0.115094	6.20487e-52	1
CD14	2.46342e-56	0.247346	7.24764e-52	1
CDC123	2.81541e-56	0.11421	8.28321e-52	1
HSPA1B	2.99628e-56	-0.108696	8.81534e-52	1
AC024145.1	4.16875e-56	0.284503	1.22649e-51	1
NAA20	5.42128e-56	0.137751	1.59499e-51	1
HIST1H2AC	6.91183e-56	0.383914	2.03353e-51	1
SLC18B1	8.42593e-56	-0.147729	2.47899e-51	1
TRIM2	8.70677e-56	-0.483938	2.56162e-51	1
RGS19	1.0247e-55	0.124361	3.01477e-51	1
FAM198B	1.55903e-55	0.15921	4.58683e-51	1
AC087564.1	1.60184e-55	0.192314	4.71277e-51	1
IKBKE	1.61311e-55	0.167005	4.74592e-51	1
AC133919.2	1.96901e-55	0.271977	5.79303e-51	1
FAM69A	2.53259e-55	0.138312	7.45113e-51	1
HLA-DRB5	2.88964e-55	0.216314	8.50161e-51	1
VPS13A	3.24666e-55	-0.16142	9.55201e-51	1
FBXO28	3.42653e-55	0.12795	1.00812e-50	1
MTHFD2	3.45619e-55	0.192444	1.01685e-50	1
HSPH1	4.04625e-55	-0.171998	1.19045e-50	1
DIAPH2-AS1	4.0623e-55	0.248817	1.19517e-50	1
HIF1A-AS2	4.48159e-55	0.227037	1.31853e-50	1
CDH20	5.24995e-55	-0.545304	1.54459e-50	1
GPR65	5.79644e-55	0.173416	1.70537e-50	1
EPHB2	8.17086e-55	0.126049	2.40395e-50	1
HSPA1A	1.21657e-54	-0.203088	3.57928e-50	1
TNFRSF10B	1.43588e-54	0.109713	4.2245e-50	1
ELMO1-AS1	1.50327e-54	0.228185	4.42277e-50	1
AFDN	2.12515e-54	-0.123386	6.2524e-50	1
GABPB1-AS1	2.35572e-54	0.109788	6.93078e-50	1
SNX3	3.09596e-54	-0.102035	9.10861e-50	1
GRIA2	3.58638e-54	-0.5453	1.05515e-49	1
AHCYL1	4.45641e-54	-0.149907	1.31112e-49	1
CLMN	4.81099e-54	-0.445779	1.41544e-49	1
AC006160.1	4.83923e-54	0.259592	1.42375e-49	1
ARHGAP20	5.1467e-54	0.250211	1.51421e-49	1
GLUL	5.17711e-54	-0.167001	1.52316e-49	1
ANKH	5.30731e-54	-0.125663	1.56146e-49	1
HSP90B1	6.73716e-54	-0.100348	1.98214e-49	1
SLK	7.14796e-54	-0.123376	2.103e-49	1
PDE1C	8.95952e-54	-0.586331	2.63598e-49	1
VTA1	1.22473e-53	0.112152	3.60329e-49	1
CLPB	1.28178e-53	0.201586	3.77111e-49	1
NBPF19	1.40757e-53	-0.125833	4.14122e-49	1
FBXL7	1.45354e-53	-0.466247	4.27647e-49	1
MS4A4A	1.59013e-53	-0.236058	4.67833e-49	1
IDE	1.86905e-53	0.111802	5.49894e-49	1
SLC16A1-AS1	2.16405e-53	-0.183145	6.36685e-49	1
NNT	2.28713e-53	0.120743	6.72898e-49	1
AC008957.1	2.35661e-53	0.19206	6.93338e-49	1
ATP1B3	2.48982e-53	-0.201914	7.32531e-49	1
STXBP5L	2.52739e-53	-0.444665	7.43584e-49	1
PIEZO1	2.66767e-53	-0.130226	7.84856e-49	1
FAM222B	4.0192e-53	-0.110462	1.18249e-48	1
TMEM161B-AS1	4.43219e-53	-0.110844	1.304e-48	1
CD163L1	4.54222e-53	0.131982	1.33637e-48	1
LRRC69	6.03613e-53	0.114643	1.77589e-48	1
UBE2J1	6.06894e-53	0.177608	1.78554e-48	1
CXADR	7.15072e-53	0.157711	2.10381e-48	1
GLRX	7.73345e-53	0.175789	2.27526e-48	1
LGMN	9.19036e-53	-0.326111	2.7039e-48	1
UBA3	1.28663e-52	0.181615	3.78538e-48	1
MDGA2	1.38282e-52	-0.466101	4.0684e-48	1
LARP7	1.63104e-52	-0.11444	4.7987e-48	1
TMTC2	2.56562e-52	-0.489134	7.54831e-48	1
CD276	5.94699e-52	0.13798	1.74966e-47	1
AC090833.1	6.5161e-52	0.46832	1.9171e-47	1
NINJ1	8.1138e-52	0.121098	2.38716e-47	1
AC015923.1	8.41118e-52	0.164521	2.47465e-47	1
WDR60	8.50683e-52	-0.15202	2.50279e-47	1
TG	1.02135e-51	0.241477	3.00491e-47	1
CPNE8	1.05545e-51	-0.445395	3.10523e-47	1
THEMIS2	1.73086e-51	-0.143898	5.09235e-47	1
DSE	2.12108e-51	0.1552	6.24042e-47	1
PLEKHA5	2.65467e-51	-0.250571	7.8103e-47	1
PPARGC1B	2.81202e-51	0.1061	8.27326e-47	1
RYR2	3.00497e-51	-0.463906	8.84091e-47	1
CHCHD7	3.152e-51	0.198661	9.27349e-47	1
GPC5	3.32875e-51	-0.471829	9.79353e-47	1
RCC1	3.68332e-51	0.108317	1.08367e-46	1
PRMT3	3.70652e-51	0.129717	1.0905e-46	1
HBP1	3.89003e-51	-0.100041	1.14449e-46	1
PABPN1	4.87936e-51	-0.202457	1.43556e-46	1
PSTPIP2	4.87972e-51	0.185383	1.43566e-46	1
KCNMB2-AS1	7.32388e-51	0.145089	2.15476e-46	1
NSD2	7.42082e-51	-0.143194	2.18328e-46	1
CSGALNACT2	7.97802e-51	-0.17795	2.34721e-46	1
XYLT1	1.59928e-50	0.104556	4.70524e-46	1
PTPRM	1.67443e-50	-0.10508	4.92634e-46	1
RPL5	2.08449e-50	0.109978	6.13278e-46	1
ATRNL1	2.4559e-50	-0.659224	7.2255e-46	1
KCNQ1OT1	2.89465e-50	0.211242	8.51634e-46	1
FAM126A	3.09211e-50	0.116885	9.0973e-46	1
SMCO4	3.24736e-50	0.117776	9.55406e-46	1
MIR181A1HG	3.71048e-50	-0.127184	1.09166e-45	1
NSUN3	3.89023e-50	0.103778	1.14455e-45	1
RNASEH2B-AS1	5.54651e-50	0.103144	1.63184e-45	1
SLC22A23	6.13499e-50	-0.2103	1.80498e-45	1
CDC5L	7.30692e-50	-0.128734	2.14977e-45	1
CASP8AP2	7.39184e-50	-0.178021	2.17475e-45	1
AC001226.2	7.48139e-50	0.212909	2.2011e-45	1
SREBF2	7.81099e-50	-0.128479	2.29807e-45	1
CD47	9.03142e-50	-0.144002	2.65713e-45	1
XXYLT1	1.32887e-49	0.156515	3.90968e-45	1
BAZ2A	1.51099e-49	-0.11831	4.44549e-45	1
SLCO3A1	1.75056e-49	-0.551079	5.15033e-45	1
TRIM5	1.92941e-49	0.173156	5.67653e-45	1
AC010894.3	2.07916e-49	0.153812	6.1171e-45	1
ZNF69	3.13168e-49	-0.114791	9.21372e-45	1
FAF2	3.9611e-49	0.12524	1.1654e-44	1
AQP4	4.07231e-49	-0.413358	1.19811e-44	1
SH3GL3	4.36535e-49	-0.507046	1.28433e-44	1
KLF7	4.73923e-49	-0.120461	1.39433e-44	1
ERMAP	4.76834e-49	0.181035	1.40289e-44	1
FASTKD1	4.8894e-49	0.100974	1.43851e-44	1
UBC	6.64065e-49	-0.317144	1.95375e-44	1
SLC36A4	8.77695e-49	-0.162102	2.58227e-44	1
CBWD6	1.06351e-48	0.105144	3.12896e-44	1
SERINC5	2.16502e-48	-0.329163	6.36972e-44	1
AC023051.1	2.30327e-48	0.226308	6.77645e-44	1
MYO1E	2.41582e-48	0.138192	7.10758e-44	1
ASCC2	2.70901e-48	0.111485	7.97018e-44	1
CSMD3	3.23253e-48	-0.400696	9.51042e-44	1
KLHL24	3.43946e-48	-0.164625	1.01192e-43	1
DCLK1	3.56237e-48	-0.408595	1.04809e-43	1
EED	3.91234e-48	0.115985	1.15105e-43	1
RRM2B	3.96923e-48	0.11948	1.16779e-43	1
C10orf90	5.33556e-48	-0.476117	1.56978e-43	1
DHX34	5.49384e-48	-0.157705	1.61634e-43	1
CEMIP2	5.67023e-48	-0.481591	1.66824e-43	1
CEACAM21	5.85312e-48	0.193452	1.72205e-43	1
DNAJC6	6.27984e-48	-0.476404	1.84759e-43	1
PIM1	7.28573e-48	0.131764	2.14354e-43	1
FGF12	7.53399e-48	-0.373839	2.21658e-43	1
KDM5B	9.47062e-48	-0.133452	2.78635e-43	1
POC1B	9.85644e-48	0.119122	2.89986e-43	1
TXNL1	1.02417e-47	-0.112977	3.01322e-43	1
AMOT	1.02619e-47	0.157658	3.01916e-43	1
LILRB5	1.32241e-47	-0.328251	3.89066e-43	1
RAB20	1.51875e-47	-0.11879	4.46832e-43	1
CXorf38	1.54298e-47	0.136234	4.53961e-43	1
TAF2	1.55929e-47	0.171682	4.5876e-43	1
IARS	1.77638e-47	0.120459	5.2263e-43	1
RAB27A	1.86323e-47	0.100578	5.48182e-43	1
SNTG1	1.88894e-47	-0.366701	5.55746e-43	1
IL21R	1.91595e-47	0.135731	5.63693e-43	1
DPP7	1.95817e-47	-0.229806	5.76112e-43	1
DHX32	2.31169e-47	0.14655	6.80124e-43	1
USP42	2.36789e-47	-0.100217	6.96657e-43	1
SIGLEC1	2.61706e-47	-0.417909	7.69966e-43	1
FTCDNL1	2.91336e-47	0.117987	8.57139e-43	1
SLC7A6OS	3.07292e-47	0.125802	9.04084e-43	1
ERAP1	3.85828e-47	0.1224	1.13514e-42	1
PPA1	7.22494e-47	0.104797	2.12565e-42	1
ENOX1	7.48059e-47	-0.490837	2.20086e-42	1
LRP8	7.55433e-47	0.111985	2.22256e-42	1
C5orf15	9.92464e-47	0.106089	2.91993e-42	1
MARF1	1.18525e-46	-0.103219	3.48712e-42	1
EZH1	1.2046e-46	-0.115391	3.54404e-42	1
LRRC7	1.4986e-46	-0.494099	4.40902e-42	1
NFKBIZ	1.61457e-46	0.103881	4.75023e-42	1
FUBP3	1.76535e-46	-0.113951	5.19384e-42	1
LTBR	1.94618e-46	0.104358	5.72586e-42	1
MLX	2.52408e-46	0.107847	7.42609e-42	1
HSPA5	3.06688e-46	-0.181569	9.02307e-42	1
SRSF6	3.4034e-46	-0.107041	1.00131e-41	1
DIAPH1	3.8217e-46	-0.138203	1.12438e-41	1
PPP1R2	3.95933e-46	0.114833	1.16487e-41	1
QRICH1	4.52693e-46	-0.100396	1.33187e-41	1
MRRF	5.03037e-46	0.137663	1.47998e-41	1
TTN	5.10713e-46	-0.496761	1.50257e-41	1
MTRNR2L12	5.19503e-46	-0.575742	1.52843e-41	1
DGKB	7.33648e-46	-0.359019	2.15846e-41	1
PMP22	7.41507e-46	-0.422992	2.18159e-41	1
MAP2	7.51061e-46	-0.423202	2.2097e-41	1
CCDC149	9.0734e-46	-0.137742	2.66949e-41	1
ENO4	1.00759e-45	0.199456	2.96443e-41	1
SLC31A1	1.07677e-45	0.149134	3.16797e-41	1
MCMBP	1.52491e-45	0.101108	4.48644e-41	1
TF	1.86924e-45	-0.400752	5.49948e-41	1
LINGO2	1.91426e-45	-0.353632	5.63194e-41	1
WDR36	2.54558e-45	-0.198877	7.48935e-41	1
CBLB	2.70479e-45	-0.245729	7.95775e-41	1
PLCL1	3.22254e-45	-0.226877	9.48104e-41	1
MS4A14	4.06722e-45	-0.151618	1.19662e-40	1
NRG1	4.17402e-45	-0.398465	1.22804e-40	1
FLVCR2	5.78435e-45	0.122965	1.70181e-40	1
CNTN1	6.1625e-45	-0.408096	1.81307e-40	1
ZNF81	6.95649e-45	0.144044	2.04667e-40	1
SPTAN1	9.99871e-45	-0.12219	2.94172e-40	1
PCDH7	1.10518e-44	-0.317978	3.25156e-40	1
FAM111A	1.1302e-44	-0.151258	3.32517e-40	1
C11orf65	1.13846e-44	0.145639	3.34947e-40	1
RPL31	1.21463e-44	0.117913	3.57358e-40	1
ATP1A1	1.59698e-44	-0.120642	4.69847e-40	1
FAM198B-AS1	1.9459e-44	0.201115	5.72504e-40	1
MAN2C1	2.28221e-44	-0.123599	6.71449e-40	1
KCNH8	2.76112e-44	-0.432117	8.12349e-40	1
ANO4	2.80006e-44	-0.425031	8.23805e-40	1
ESYT2	2.85317e-44	-0.104732	8.39432e-40	1
NTRK2	3.88889e-44	-0.50182	1.14415e-39	1
SLC1A2	3.99153e-44	-0.426134	1.17435e-39	1
GPATCH11	4.16105e-44	0.111306	1.22422e-39	1
NFKBIA	4.7694e-44	-0.153408	1.4032e-39	1
G3BP1	4.92216e-44	-0.105201	1.44815e-39	1
METTL8	5.02606e-44	0.107791	1.47872e-39	1
OTUD7A	5.79104e-44	-0.436345	1.70378e-39	1
KHDRBS2	5.97352e-44	-0.404535	1.75747e-39	1
CCPG1	6.56895e-44	-0.156476	1.93265e-39	1
INPPL1	7.8502e-44	-0.122562	2.30961e-39	1
SNAP25	8.92766e-44	-0.407112	2.62661e-39	1
SELPLG	9.55432e-44	0.121903	2.81098e-39	1
LMF1	9.66418e-44	-0.105255	2.8433e-39	1
CLYBL	1.18775e-43	0.103285	3.49447e-39	1
PROS1	1.31061e-43	0.127078	3.85595e-39	1
RPL11	1.89254e-43	0.101004	5.56804e-39	1
SLAIN1	2.20807e-43	-0.238229	6.49635e-39	1
TREM2	2.54013e-43	0.117565	7.47333e-39	1
AP1G2	2.98377e-43	-0.152366	8.77855e-39	1
TENM2	3.25137e-43	-0.374126	9.56587e-39	1
UNC5B	3.29336e-43	0.146139	9.68939e-39	1
TMLHE-AS1	3.43338e-43	0.232571	1.01014e-38	1
C1RL	4.39226e-43	0.154077	1.29225e-38	1
STEAP1B	4.89564e-43	0.131715	1.44035e-38	1
AC058822.1	5.45146e-43	0.125071	1.60387e-38	1
MYO1D	5.73709e-43	-0.386267	1.68791e-38	1
PARD3B	6.57534e-43	0.101028	1.93453e-38	1
KAZN	6.93197e-43	-0.453809	2.03945e-38	1
RPLP0	8.72134e-43	0.119196	2.56591e-38	1
ADGRL2	9.83374e-43	-0.44073	2.89318e-38	1
DGKD	9.99279e-43	-0.143617	2.93998e-38	1
DPP6	1.25045e-42	-0.349154	3.67896e-38	1
PDE4D	1.27403e-42	-0.422876	3.74833e-38	1
SINHCAF	1.45749e-42	0.121916	4.28807e-38	1
KIAA0513	1.52097e-42	-0.127217	4.47485e-38	1
CPEB2	1.52228e-42	-0.149102	4.47871e-38	1
NCOA5	1.59147e-42	0.127988	4.68228e-38	1
TMEM164	1.78453e-42	0.103299	5.25026e-38	1
SCN9A	2.26384e-42	-0.393895	6.66043e-38	1
PLEKHA1	2.75126e-42	-0.167836	8.09447e-38	1
ID2	2.89195e-42	-0.149579	8.50841e-38	1
MAEA	2.90225e-42	-0.100342	8.53872e-38	1
SPART	3.44906e-42	-0.165328	1.01475e-37	1
AGK	4.05189e-42	0.121303	1.19211e-37	1
FDFT1	5.11484e-42	-0.148537	1.50484e-37	1
AC090630.1	5.47082e-42	0.147523	1.60957e-37	1
MPC2	5.68541e-42	0.10185	1.67271e-37	1
AC100849.1	6.63791e-42	-0.685683	1.95294e-37	1
COQ2	7.16674e-42	0.158772	2.10853e-37	1
INSR	7.24156e-42	-0.195249	2.13054e-37	1
KMT2B	1.00312e-41	-0.161349	2.95128e-37	1
AIF1	1.06274e-41	0.102335	3.12668e-37	1
RIC8B	1.31879e-41	0.134823	3.88001e-37	1
CCDC12	1.44801e-41	0.106612	4.26019e-37	1
JUND	2.09377e-41	-0.242009	6.16007e-37	1
MRPS6	2.26023e-41	-0.152549	6.64982e-37	1
PCNT	2.65864e-41	-0.146483	7.82198e-37	1
HPSE	2.78771e-41	0.113125	8.20172e-37	1
PRKG1	2.81984e-41	-0.355245	8.29626e-37	1
TMX1	3.84414e-41	0.113381	1.13098e-36	1
FAM114A1	4.67716e-41	0.160568	1.37607e-36	1
LRFN5	4.75982e-41	-0.388457	1.40039e-36	1
PDPN	9.17127e-41	0.15281	2.69828e-36	1
NEBL	9.93653e-41	-0.306944	2.92343e-36	1
MMRN1	1.00669e-40	0.204834	2.9618e-36	1
AP002336.2	1.07244e-40	0.134171	3.15523e-36	1
RPLP1	1.07817e-40	0.110793	3.17208e-36	1
MPPED2	1.16144e-40	-0.515112	3.41707e-36	1
CEP152	1.17469e-40	-0.107245	3.45606e-36	1
PPFIA2	1.39309e-40	-0.484761	4.09861e-36	1
JKAMP	1.50084e-40	0.11255	4.41561e-36	1
ANKRD22	1.53155e-40	0.201052	4.50596e-36	1
IQCJ-SCHIP1	2.43755e-40	-0.510675	7.17153e-36	1
PKP4	2.5162e-40	-0.331092	7.4029e-36	1
IL7	2.8732e-40	-0.393055	8.45323e-36	1
AP005131.1	3.14256e-40	0.133306	9.24572e-36	1
CEP290	4.06585e-40	-0.128954	1.19621e-35	1
REEP5	4.80553e-40	0.119506	1.41384e-35	1
AC010978.1	4.93118e-40	0.155044	1.4508e-35	1
HS6ST3	5.22803e-40	-0.421093	1.53814e-35	1
ZFAND5	5.45062e-40	-0.179778	1.60363e-35	1
USP36	5.91959e-40	-0.210327	1.7416e-35	1
GTF2IRD1	6.86903e-40	-0.121405	2.02094e-35	1
SSPN	7.17144e-40	0.14142	2.10991e-35	1
COBL	7.2442e-40	-0.400334	2.13132e-35	1
GRM5	7.64986e-40	-0.376075	2.25067e-35	1
CDH18	9.88129e-40	-0.389036	2.90717e-35	1
SMAD6	9.91967e-40	0.141694	2.91846e-35	1
DEAF1	1.06384e-39	-0.105558	3.12992e-35	1
MAN2B1	1.22582e-39	0.120265	3.60648e-35	1
SLC45A4	1.24935e-39	-0.155627	3.67571e-35	1
C22orf34	1.31485e-39	0.12649	3.86842e-35	1
TAF7	1.46245e-39	-0.113228	4.30266e-35	1
RORA	1.59035e-39	-0.496702	4.67896e-35	1
KALRN	1.66454e-39	-0.383056	4.89724e-35	1
PLD3	1.774e-39	-0.178813	5.21929e-35	1
CC2D2B	1.77447e-39	0.240289	5.22068e-35	1
ATP1B1	2.13118e-39	-0.343399	6.27015e-35	1
IDS	2.32582e-39	-0.162337	6.84279e-35	1
ZNF439	2.97293e-39	0.103649	8.74665e-35	1
UBA1	3.14791e-39	-0.100008	9.26145e-35	1
SGCZ	3.35869e-39	-0.241055	9.8816e-35	1
PCLO	4.34076e-39	-0.229648	1.27709e-34	1
TTYH3	6.50408e-39	-0.143431	1.91357e-34	1
RAPGEF5	6.61433e-39	-0.490274	1.946e-34	1
SLC4A10	7.38052e-39	-0.360105	2.17142e-34	1
EEF2K	7.58688e-39	-0.11254	2.23214e-34	1
FANCL	1.23079e-38	-0.134962	3.62112e-34	1
CACNA2D3	1.23433e-38	-0.310228	3.63153e-34	1
RALGPS1	1.32009e-38	-0.128754	3.88384e-34	1
AC087286.2	1.63473e-38	0.115601	4.80953e-34	1
TRIT1	1.7411e-38	0.117779	5.12248e-34	1
FAM19A2	1.99361e-38	-0.15743	5.8654e-34	1
ADAT2	2.18232e-38	0.10627	6.4206e-34	1
HCG17	2.32785e-38	-0.131433	6.84877e-34	1
CHN1	2.91407e-38	-0.271107	8.57348e-34	1
DAAM2	3.02154e-38	-0.268529	8.88968e-34	1
RAB11FIP3	3.28145e-38	-0.129705	9.65435e-34	1
PLEKHH1	3.61262e-38	-0.200641	1.06287e-33	1
GRM3	3.98608e-38	-0.451789	1.17275e-33	1
MGAT4C	4.17557e-38	-0.381295	1.22849e-33	1
LINC01184	4.40206e-38	0.115214	1.29513e-33	1
TNIK	4.95292e-38	-0.175328	1.4572e-33	1
AC073571.1	5.51317e-38	0.110992	1.62203e-33	1
AGBL4	5.71851e-38	-0.310791	1.68244e-33	1
2023-09-11	6.15044e-38	-0.218899	1.80952e-33	1
MIR503HG	6.15636e-38	0.170971	1.81126e-33	1
SLC38A6	6.35908e-38	-0.312312	1.87091e-33	1
ZNF641	6.45978e-38	0.101611	1.90053e-33	1
SLC1A5	6.55825e-38	0.137437	1.9295e-33	1
HACD4	8.05657e-38	0.131098	2.37032e-33	1
PCGF5	8.08396e-38	-0.146471	2.37838e-33	1
TMEM119	8.83907e-38	0.127099	2.60054e-33	1
ALDH2	9.19033e-38	-0.1007	2.70389e-33	1
KIF13A	1.00938e-37	-0.16406	2.9697e-33	1
PLK3	1.18688e-37	0.128531	3.49192e-33	1
FAM20A	1.28243e-37	-0.25835	3.77305e-33	1
TREML1	1.43205e-37	0.130471	4.21323e-33	1
SUSD3	1.68119e-37	0.122593	4.94623e-33	1
AHNAK	1.73021e-37	-0.401495	5.09045e-33	1
MT3	1.7795e-37	-0.388471	5.23548e-33	1
P2RY6	1.91135e-37	0.135691	5.62339e-33	1
INKA2	1.93159e-37	0.208619	5.68292e-33	1
MARCO	2.0915e-37	-0.276935	6.15339e-33	1
NOD1	2.72708e-37	0.131232	8.02333e-33	1
CACNB2	2.94198e-37	-0.240205	8.65561e-33	1
ZHX2	3.05017e-37	-0.143276	8.97391e-33	1
CPA6	3.92038e-37	0.192137	1.15342e-32	1
RGS7	4.32059e-37	-0.342566	1.27116e-32	1
CADM1	4.44189e-37	-0.342331	1.30685e-32	1
LTBP3	4.55341e-37	-0.119575	1.33966e-32	1
SNX8	8.04315e-37	-0.167839	2.36637e-32	1
MICAL3	8.32557e-37	-0.145075	2.44947e-32	1
ZNF117	8.75041e-37	-0.228157	2.57446e-32	1
ZNF195	1.28066e-36	0.102527	3.76782e-32	1
PPM1L	1.6467e-36	-0.221861	4.84477e-32	1
CDR2	1.7834e-36	-0.132537	5.24693e-32	1
ENPP2	2.21362e-36	-0.365562	6.51269e-32	1
AC025159.1	2.25804e-36	-0.129989	6.64337e-32	1
PTRH2	2.34428e-36	0.105427	6.8971e-32	1
CACNA2D1	2.63221e-36	-0.422747	7.74421e-32	1
MDFIC	2.80356e-36	-0.326195	8.24835e-32	1
SLC7A5	3.1409e-36	0.123918	9.24083e-32	1
LINC01146	3.57217e-36	0.24911	1.05097e-31	1
AC092691.1	3.86124e-36	-0.37597	1.13602e-31	1
PREPL	4.16108e-36	-0.109851	1.22423e-31	1
ASTN2	4.24444e-36	-0.360784	1.24876e-31	1
SORCS1	4.3132e-36	-0.1776	1.26899e-31	1
RYR3	4.59384e-36	-0.26672	1.35155e-31	1
EPHA6	4.80454e-36	-0.250249	1.41354e-31	1
CD44	4.94047e-36	-0.425713	1.45354e-31	1
CERS4	4.97625e-36	-0.160335	1.46406e-31	1
AC022973.3	5.20394e-36	0.164112	1.53105e-31	1
GNAO1	5.55085e-36	-0.373529	1.63312e-31	1
ANTXR2	5.75274e-36	-0.292266	1.69251e-31	1
ZNF532	5.81782e-36	-0.138144	1.71166e-31	1
CNNM2	7.01451e-36	-0.12762	2.06374e-31	1
AC017101.1	7.57593e-36	0.201431	2.22891e-31	1
RND3	7.7011e-36	-0.312807	2.26574e-31	1
AC245060.5	8.66268e-36	-0.273557	2.54865e-31	1
KCNH7	1.05054e-35	-0.251624	3.0908e-31	1
NDRG2	1.3082e-35	-0.186278	3.84885e-31	1
RAD54L2	1.35062e-35	-0.105932	3.97365e-31	1
PLAC8	1.81168e-35	0.147692	5.33013e-31	1
PRKCA-AS1	2.04867e-35	0.183174	6.02741e-31	1
RNFT1	2.22015e-35	0.147722	6.53189e-31	1
RHOBTB3	2.50247e-35	-0.141588	7.36252e-31	1
GPR160	2.62812e-35	0.181698	7.73218e-31	1
GTF2B	2.81631e-35	0.105133	8.28586e-31	1
SLC35G2	2.84373e-35	0.101882	8.36655e-31	1
KCNC2	3.1885e-35	-0.320079	9.3809e-31	1
RPS6KA5	4.11736e-35	-0.240307	1.21137e-30	1
BCAP29	4.63108e-35	-0.101846	1.36251e-30	1
DAB1	5.70504e-35	-0.138088	1.67848e-30	1
SHROOM4	5.75864e-35	-0.277165	1.69425e-30	1
MEGF9	6.09795e-35	-0.148328	1.79408e-30	1
AGO1	6.30301e-35	0.116905	1.85441e-30	1
CPE	6.57533e-35	-0.390783	1.93453e-30	1
PDLIM5	7.82134e-35	-0.113587	2.30112e-30	1
RIMS1	8.796e-35	-0.299945	2.58787e-30	1
AC008892.1	8.84863e-35	0.137057	2.60336e-30	1
SASH1	9.51659e-35	-0.414439	2.79987e-30	1
TROVE2	1.07816e-34	-0.107356	3.17205e-30	1
DAZAP2	1.10292e-34	0.128674	3.2449e-30	1
ADCY2	1.3313e-34	-0.305268	3.91682e-30	1
ZNF536	1.47035e-34	-0.377537	4.32593e-30	1
DDB1	1.48963e-34	0.103869	4.38265e-30	1
AFF3	1.90532e-34	-0.463812	5.60563e-30	1
DLGAP2	1.92566e-34	-0.333414	5.66548e-30	1
LMO4	2.27849e-34	-0.133677	6.70354e-30	1
NELL2	2.30139e-34	-0.345833	6.77092e-30	1
DLC1	2.53189e-34	-0.347838	7.44908e-30	1
FBRSL1	2.74319e-34	-0.138689	8.07074e-30	1
NME3	3.05736e-34	-0.115535	8.99504e-30	1
RIPOR2	3.12914e-34	-0.479711	9.20624e-30	1
FCGR2B	3.57517e-34	-0.207035	1.05185e-29	1
MEF2D	3.60565e-34	-0.100528	1.06082e-29	1
SPTBN1	4.06779e-34	-0.35552	1.19679e-29	1
P4HB	4.27851e-34	-0.143873	1.25878e-29	1
FAM196B	5.1067e-34	0.141027	1.50244e-29	1
ADD3	5.63053e-34	-0.38603	1.65656e-29	1
CDK18	7.32426e-34	-0.215958	2.15487e-29	1
FGF13	8.96976e-34	-0.617439	2.63899e-29	1
SH3BP5	9.43482e-34	-0.451964	2.77582e-29	1
SLIRP	9.94429e-34	0.14709	2.92571e-29	1
GABPB2	1.01706e-33	-0.100087	2.9923e-29	1
FMN2	1.05394e-33	-0.298147	3.10081e-29	1
SOX5	1.31718e-33	-0.184487	3.87529e-29	1
CLEC5A	1.42815e-33	0.106656	4.20175e-29	1
DDX27	1.49577e-33	-0.111695	4.4007e-29	1
GDI1	1.71836e-33	-0.123282	5.05558e-29	1
CCDC26	1.89557e-33	0.22413	5.57695e-29	1
CLECL1	2.12179e-33	0.10808	6.24253e-29	1
AC046195.1	2.28216e-33	0.157338	6.71433e-29	1
ZNF318	2.36546e-33	-0.124578	6.95942e-29	1
AC240565.1	2.56876e-33	0.108522	7.55755e-29	1
AC020611.2	2.95962e-33	0.201146	8.70749e-29	1
CGNL1	3.14575e-33	0.157687	9.25512e-29	1
CDK14	3.73527e-33	-0.436541	1.09895e-28	1
AL589740.1	3.79128e-33	-0.296475	1.11543e-28	1
AC026316.5	4.16763e-33	-0.40422	1.22616e-28	1
HS3ST1	4.65954e-33	0.110952	1.37088e-28	1
TNRC6C	4.88616e-33	-0.17712	1.43756e-28	1
FAM50A	4.90333e-33	-0.116475	1.44261e-28	1
GRID1	4.96242e-33	-0.360659	1.45999e-28	1
TIMM23	5.61927e-33	0.11013	1.65325e-28	1
FSD1L	7.05182e-33	-0.110633	2.07472e-28	1
ATF4	8.46041e-33	-0.10297	2.48914e-28	1
SCARF1	9.98962e-33	0.106389	2.93905e-28	1
MSH2	1.10352e-32	-0.12195	3.24665e-28	1
NEO1	1.18835e-32	-0.231614	3.49623e-28	1
THRB	1.18839e-32	-0.39824	3.49637e-28	1
WLS	1.23783e-32	-0.209556	3.64181e-28	1
SLC2A3	1.28412e-32	0.190535	3.77802e-28	1
Z83844.2	1.34058e-32	0.157173	3.94413e-28	1
SLC27A6	1.37127e-32	-0.269167	4.03442e-28	1
DOCK1	1.42536e-32	-0.422038	4.19356e-28	1
AL139260.1	1.56898e-32	-0.13153	4.61609e-28	1
DCLK2	1.77495e-32	-0.165076	5.22207e-28	1
EZR	1.90942e-32	-0.131719	5.61771e-28	1
DOCK9	2.95792e-32	-0.343418	8.70248e-28	1
PALM2	4.02689e-32	-0.29957	1.18475e-27	1
ZFPM2	4.24416e-32	-0.197513	1.24867e-27	1
TRIM73	4.87881e-32	0.102747	1.4354e-27	1
NSUN2	5.69556e-32	0.102257	1.67569e-27	1
SPATA1	5.71355e-32	0.130732	1.68098e-27	1
CTSA	5.77568e-32	-0.101152	1.69926e-27	1
THBS1	6.49081e-32	-0.492501	1.90966e-27	1
NALCN	7.76643e-32	-0.372355	2.28496e-27	1
AC009690.2	8.64684e-32	0.100154	2.54399e-27	1
RNF175	8.82881e-32	0.185664	2.59752e-27	1
SLC35F1	1.20939e-31	-0.207062	3.55814e-27	1
DSCAML1	1.44945e-31	-0.320475	4.26444e-27	1
AKR1B1	1.55371e-31	-0.116127	4.57117e-27	1
TTC39C	1.79886e-31	-0.11243	5.29244e-27	1
INTU	1.84085e-31	-0.134748	5.41597e-27	1
WDR6	1.90963e-31	-0.124803	5.61833e-27	1
AP000787.1	1.99048e-31	0.136128	5.85618e-27	1
AC114763.1	2.13891e-31	0.141668	6.29287e-27	1
MAMDC2	2.27191e-31	-0.11882	6.68418e-27	1
NBN	2.47171e-31	0.124188	7.27203e-27	1
CACNA1C	3.43768e-31	-0.13848	1.0114e-26	1
ARRDC5	3.73395e-31	-0.135337	1.09857e-26	1
MTERF1	4.12274e-31	0.104022	1.21295e-26	1
CCDC136	4.64516e-31	-0.127839	1.36665e-26	1
MYRIP	4.6569e-31	-0.121542	1.37011e-26	1
TPST1	4.7342e-31	-0.244691	1.39285e-26	1
AC008691.1	4.82845e-31	0.197756	1.42058e-26	1
IQSEC1	5.74658e-31	-0.326749	1.6907e-26	1
AC069287.3	6.5232e-31	0.158416	1.91919e-26	1
TRPM3	8.25222e-31	-0.188774	2.42789e-26	1
ATP5F1B	8.73274e-31	-0.104675	2.56926e-26	1
AC069549.1	1.04203e-30	0.119049	3.06576e-26	1
CHL1	1.19653e-30	-0.298359	3.52031e-26	1
PRNP	1.39085e-30	-0.147465	4.09201e-26	1
AGPAT4	1.77631e-30	-0.189885	5.22608e-26	1
PTPRN2	1.87258e-30	-0.209481	5.5093e-26	1
FLRT2	1.92931e-30	-0.251367	5.67623e-26	1
ZBTB7A	1.9346e-30	-0.107838	5.69178e-26	1
BCAS1	2.74457e-30	-0.304506	8.07479e-26	1
DPYD-AS1	2.85319e-30	0.119019	8.39436e-26	1
CCDC171	2.97185e-30	-0.120564	8.74348e-26	1
GABRB3	3.28115e-30	-0.236737	9.65347e-26	1
PRRG4	4.14978e-30	0.109202	1.22091e-25	1
TEC	4.3629e-30	-0.121172	1.28361e-25	1
AC008050.1	4.79672e-30	0.322619	1.41124e-25	1
DYNC2H1	5.87096e-30	-0.128398	1.72729e-25	1
AGAP3	6.60987e-30	-0.18976	1.94469e-25	1
PLAUR	6.73961e-30	-0.131895	1.98286e-25	1
TNFAIP2	6.93542e-30	-0.145624	2.04047e-25	1
RUVBL1	7.9884e-30	0.101927	2.35027e-25	1
FA2H	8.13482e-30	-0.226537	2.39334e-25	1
UCHL1	8.1992e-30	-0.199462	2.41229e-25	1
LINC01480	8.52337e-30	0.153118	2.50766e-25	1
YPEL3	9.01133e-30	-0.149028	2.65122e-25	1
PDE1A	1.19665e-29	-0.323539	3.52068e-25	1
HIP1	1.27297e-29	-0.384071	3.74522e-25	1
RAP2B	1.87372e-29	-0.208869	5.51266e-25	1
PER1	2.35131e-29	-0.120478	6.91779e-25	1
PLTP	2.38255e-29	-0.376335	7.0097e-25	1
UBA6-AS1	2.42158e-29	-0.145112	7.12454e-25	1
PRKCZ	2.64106e-29	-0.117747	7.77027e-25	1
COL19A1	2.72948e-29	-0.149317	8.03039e-25	1
TMEFF2	3.06061e-29	-0.380918	9.00462e-25	1
USP3-AS1	3.38892e-29	0.103967	9.97053e-25	1
DGKG	3.86903e-29	-0.188788	1.13831e-24	1
CLIP4	4.33738e-29	-0.345107	1.2761e-24	1
SELENOW	4.51982e-29	-0.101854	1.32978e-24	1
GYS1	4.69359e-29	-0.115744	1.3809e-24	1
FAM19A1	5.52027e-29	-0.197607	1.62412e-24	1
GXYLT1	5.71326e-29	0.116504	1.6809e-24	1
KLHL32	7.29575e-29	-0.396524	2.14648e-24	1
PDCD1LG2	8.27824e-29	0.118181	2.43554e-24	1
AL157938.2	9.06154e-29	0.12756	2.666e-24	1
UNC5D	9.60122e-29	-0.198428	2.82478e-24	1
IL12RB2	1.04318e-28	-0.25379	3.06913e-24	1
CCP110	1.22875e-28	-0.172837	3.61512e-24	1
MIR181A2HG	1.26597e-28	0.113504	3.72461e-24	1
SYNJ2	1.3813e-28	-0.276125	4.06392e-24	1
ME1	1.40848e-28	-0.382566	4.14389e-24	1
NFASC	1.43192e-28	-0.29701	4.21286e-24	1
NR2F1-AS1	1.53717e-28	-0.19204	4.5225e-24	1
USP54	1.67464e-28	-0.317004	4.92696e-24	1
MFHAS1	1.74632e-28	-0.183837	5.13783e-24	1
C5AR1	1.86663e-28	-0.159548	5.49181e-24	1
KIAA1217	1.89439e-28	-0.260055	5.5735e-24	1
GRIA4	2.0302e-28	-0.366282	5.97305e-24	1
KCTD16	2.15963e-28	-0.324568	6.35386e-24	1
ZNF331	2.21954e-28	-0.141123	6.5301e-24	1
TFDP2	2.4777e-28	-0.109187	7.28963e-24	1
MAP3K20	2.61852e-28	0.104996	7.70393e-24	1
YIF1B	3.85174e-28	-0.10539	1.13322e-23	1
KNOP1	3.90546e-28	-0.246924	1.14902e-23	1
ARPP21	4.00447e-28	-0.305963	1.17816e-23	1
CRYL1	4.1631e-28	-0.114714	1.22482e-23	1
AP1S2	4.37922e-28	-0.201833	1.28841e-23	1
DNM1	4.46969e-28	-0.160348	1.31503e-23	1
XKR4	4.66237e-28	-0.201528	1.37172e-23	1
ARFGEF3	4.80915e-28	-0.326692	1.4149e-23	1
CREB5	5.17851e-28	-0.319893	1.52357e-23	1
VCAN	5.38107e-28	-0.977938	1.58316e-23	1
STXBP1	8.63097e-28	-0.204455	2.53932e-23	1
BBS2	8.66847e-28	-0.187434	2.55035e-23	1
PLXDC1	9.25948e-28	-0.152084	2.72423e-23	1
NFIB	9.40848e-28	-0.346555	2.76807e-23	1
THSD4-AS1	1.00181e-27	-0.100505	2.94742e-23	1
CADPS	1.03792e-27	-0.294597	3.05366e-23	1
AL445623.2	1.07636e-27	0.110958	3.16676e-23	1
HS3ST2	1.10287e-27	-0.810065	3.24477e-23	1
PHACTR3	1.44596e-27	-0.278713	4.25417e-23	1
PCSK6	1.54929e-27	-0.251562	4.55816e-23	1
MTUS2	1.64088e-27	-0.145389	4.82763e-23	1
ABCA8	1.7008e-27	-0.282187	5.00392e-23	1
GRIN1	1.71496e-27	-0.184035	5.04559e-23	1
AC007038.1	1.95362e-27	0.111926	5.74774e-23	1
MYT1L	2.2998e-27	-0.201644	6.76623e-23	1
LINC02381	2.378e-27	0.103687	6.99631e-23	1
PARD3	2.52732e-27	-0.320202	7.43563e-23	1
HECW2	2.84801e-27	-0.329669	8.37913e-23	1
ARHGAP26-AS1	3.03618e-27	0.160823	8.93274e-23	1
AFAP1	3.05976e-27	0.128713	9.00212e-23	1
BSG	3.7763e-27	-0.147491	1.11103e-22	1
FYN	4.21762e-27	-0.413272	1.24087e-22	1
COL4A5	4.60931e-27	-0.249692	1.35611e-22	1
C4orf19	6.2792e-27	0.159299	1.8474e-22	1
ZNF107	6.91091e-27	0.137346	2.03326e-22	1
PCDH15	7.55911e-27	-0.213948	2.22397e-22	1
GRM7	8.00169e-27	-0.299	2.35418e-22	1
TRIM9	8.81522e-27	-0.29132	2.59353e-22	1
MGAM	9.66764e-27	0.193492	2.84432e-22	1
MAPT	9.81637e-27	-0.332045	2.88807e-22	1
KIFC2	9.98248e-27	-0.158167	2.93695e-22	1
ABLIM1	1.02556e-26	-0.245209	3.01731e-22	1
INTS11	1.04659e-26	-0.126598	3.07917e-22	1
WDR19	1.05977e-26	-0.145046	3.11794e-22	1
ENC1	1.32467e-26	-0.226095	3.89731e-22	1
MOBP	1.43653e-26	-0.313404	4.22642e-22	1
CDKL5	1.52879e-26	-0.150401	4.49785e-22	1
PTPRZ1	1.53772e-26	-0.2605	4.52414e-22	1
GRIN2A	1.79982e-26	-0.327245	5.29526e-22	1
PAM	2.68315e-26	-0.142669	7.89409e-22	1
TRPC1	2.90643e-26	-0.107963	8.55101e-22	1
AK5	3.04008e-26	-0.373486	8.94421e-22	1
IGF1R	3.35483e-26	-0.195606	9.87024e-22	1
ADAM23	3.44044e-26	-0.224364	1.01221e-21	1
RHOBTB1	4.20247e-26	-0.147021	1.23641e-21	1
SLC35E3	4.33357e-26	-0.115952	1.27498e-21	1
HIVEP2	6.26836e-26	-0.152272	1.84421e-21	1
LILRB3	6.63636e-26	-0.156517	1.95248e-21	1
APBB2	6.75371e-26	-0.3681	1.98701e-21	1
PTPRG	7.22274e-26	0.265007	2.125e-21	1
JUN	8.02955e-26	-0.216858	2.36237e-21	1
FRRS1	9.17212e-26	0.118275	2.69853e-21	1
ADGRG6	1.1184e-25	-0.213754	3.29044e-21	1
SLC16A10	1.25619e-25	-0.512309	3.69583e-21	1
TSC22D1	1.28551e-25	-0.180634	3.78211e-21	1
GRIP1	1.53966e-25	-0.314958	4.52983e-21	1
PEBP1	1.59448e-25	-0.176572	4.69113e-21	1
ESRRB	1.65002e-25	0.100703	4.85451e-21	1
NECAB1	1.8844e-25	-0.369058	5.54411e-21	1
FUT9	1.92135e-25	-0.319755	5.65279e-21	1
PAPSS2	1.95305e-25	-0.326788	5.74607e-21	1
ANGPT2	1.99511e-25	0.128165	5.86981e-21	1
TTYH2	2.2709e-25	-0.11378	6.68123e-21	1
EMILIN2	2.4833e-25	-0.245921	7.30611e-21	1
GABRB1	2.62148e-25	-0.297112	7.71265e-21	1
RBFOX2	2.65268e-25	-0.179317	7.80445e-21	1
CNTN4	2.99222e-25	-0.343283	8.80342e-21	1
FRMPD4	3.77908e-25	-0.282772	1.11184e-20	1
NRGN	4.08542e-25	-0.274352	1.20197e-20	1
PID1	4.10696e-25	-0.444004	1.20831e-20	1
UBB	4.11214e-25	-0.152165	1.20983e-20	1
SGIP1	4.17641e-25	-0.33547	1.22874e-20	1
STK17B	4.21579e-25	-0.166729	1.24033e-20	1
CNTNAP4	4.28569e-25	-0.284253	1.26089e-20	1
HDAC2-AS2	4.39199e-25	-0.165708	1.29217e-20	1
NT5DC1	5.40574e-25	-0.19846	1.59042e-20	1
SCD5	6.24443e-25	-0.301443	1.83717e-20	1
CD180	7.46103e-25	0.1091	2.19511e-20	1
MRPL41	7.95716e-25	-0.146303	2.34108e-20	1
ULK1	8.5498e-25	-0.13889	2.51544e-20	1
TK2	9.45993e-25	0.100632	2.7832e-20	1
SLC4A4	1.07119e-24	-0.231455	3.15154e-20	1
UNC80	1.55837e-24	-0.284112	4.58487e-20	1
PDZD2	1.63642e-24	-0.199231	4.81452e-20	1
TFRC	1.64049e-24	-0.129663	4.82648e-20	1
LHFPL3	1.75399e-24	-0.127249	5.16042e-20	1
LINC02062	1.9164e-24	0.101424	5.63824e-20	1
AC012150.2	2.2072e-24	0.112511	6.4938e-20	1
OLFM3	2.22727e-24	-0.275187	6.55285e-20	1
TMEM132D	2.6342e-24	-0.111399	7.75008e-20	1
CNTNAP5	2.76715e-24	-0.196119	8.14122e-20	1
LINC00609	3.04401e-24	-0.254081	8.95578e-20	1
FOS	3.1836e-24	-0.336118	9.36646e-20	1
EXD2	3.19965e-24	-0.105115	9.41368e-20	1
STK39	3.59809e-24	-0.324978	1.05859e-19	1
TVP23B	3.86906e-24	0.1066	1.13832e-19	1
MXD1	4.04641e-24	-0.129477	1.19049e-19	1
LDLRAD3	4.53159e-24	-0.262812	1.33324e-19	1
MOB3B	5.15613e-24	-0.169623	1.51699e-19	1
JUNB	5.62449e-24	-0.139099	1.65478e-19	1
HEG1	9.08037e-24	0.171274	2.67153e-19	1
SEMA6D	9.79224e-24	-0.16801	2.88098e-19	1
PTCHD4	9.90636e-24	0.164499	2.91455e-19	1
TMEM108	1.00376e-23	-0.246874	2.95316e-19	1
FGFR2	1.11221e-23	-0.235537	3.27223e-19	1
LIFR	1.45312e-23	-0.307751	4.27523e-19	1
ST7	1.61199e-23	-0.127839	4.74262e-19	1
FGD6	1.69786e-23	-0.157647	4.99526e-19	1
NTRK3	1.72981e-23	-0.263025	5.08929e-19	1
MEGF10	1.77003e-23	-0.253682	5.20761e-19	1
CASTOR2	1.86978e-23	-0.103593	5.50108e-19	1
PPM1H	1.91216e-23	-0.236882	5.62575e-19	1
CHRM3	2.31367e-23	-0.256249	6.80704e-19	1
PIEZO2	2.36394e-23	-0.258117	6.95493e-19	1
RPS20	2.6002e-23	0.106289	7.65005e-19	1
EFNA5	2.66273e-23	-0.2695	7.83403e-19	1
CCDC65	2.68649e-23	0.135477	7.90391e-19	1
GUK1	2.78735e-23	-0.106725	8.20068e-19	1
PPP1R9A	3.19702e-23	-0.319384	9.40594e-19	1
ACAP3	3.67887e-23	-0.136887	1.08236e-18	1
CNKSR2	4.34584e-23	-0.221662	1.27859e-18	1
NR1D2	4.55832e-23	-0.164244	1.3411e-18	1
TMEM106B	4.66418e-23	-0.110455	1.37225e-18	1
SLC5A11	4.69211e-23	-0.236425	1.38047e-18	1
ACTA2	4.70726e-23	0.131786	1.38492e-18	1
SOX6	5.3766e-23	-0.17259	1.58185e-18	1
EYA2	5.72334e-23	-0.366396	1.68386e-18	1
AC027018.1	5.74855e-23	0.134856	1.69128e-18	1
CNTN2	5.80961e-23	-0.210949	1.70925e-18	1
RGS6	5.94872e-23	-0.243979	1.75017e-18	1
NOVA1	6.92366e-23	-0.318609	2.03701e-18	1
SCN1A	7.0159e-23	-0.248011	2.06415e-18	1
NAV2	7.92236e-23	-0.15798	2.33084e-18	1
HCN1	8.30891e-23	-0.166411	2.44456e-18	1
GUCY1A1	1.12261e-22	0.161024	3.30284e-18	1
AC024257.1	1.2825e-22	0.169764	3.77324e-18	1
UTP3	1.33644e-22	-0.146111	3.93195e-18	1
KCNE1	1.36241e-22	-0.300858	4.00835e-18	1
RPIA	1.42216e-22	0.155065	4.18415e-18	1
LMTK3	1.46311e-22	-0.114603	4.30463e-18	1
LINC00513	1.82962e-22	0.128117	5.38294e-18	1
QDPR	2.02329e-22	-0.225694	5.95271e-18	1
DCC	2.06217e-22	-0.268262	6.06712e-18	1
KCND2	2.28939e-22	-0.31169	6.73563e-18	1
SPDYE2	2.3453e-22	0.125864	6.90012e-18	1
CD55	2.60924e-22	-0.143398	7.67665e-18	1
PTPRT	2.62507e-22	-0.142134	7.72322e-18	1
BHLHE40	2.65859e-22	-0.15102	7.82182e-18	1
ADGRA3	2.94044e-22	-0.306711	8.65108e-18	1
BTBD8	2.97474e-22	-0.120919	8.75197e-18	1
KANK1	3.21032e-22	-0.272564	9.44509e-18	1
TBL1X	4.26406e-22	-0.164297	1.25453e-17	1
CRYAB	4.9781e-22	-0.311967	1.46461e-17	1
ANKRD28	5.87282e-22	-0.122397	1.72784e-17	1
ADAMTS2	6.83677e-22	-0.273727	2.01144e-17	1
SH3D19	6.94006e-22	-0.137698	2.04184e-17	1
GABRB2	7.21979e-22	-0.274737	2.12414e-17	1
CDH19	7.26543e-22	-0.12555	2.13756e-17	1
SYN3	8.28271e-22	-0.139559	2.43686e-17	1
UNC13B	9.03274e-22	-0.127666	2.65752e-17	1
SVIL	1.0023e-21	-0.167048	2.94886e-17	1
DPYD	1.18194e-21	-0.136974	3.47738e-17	1
DOCK4-AS1	1.19453e-21	0.102342	3.51444e-17	1
ICA1L	1.23379e-21	-0.122053	3.62992e-17	1
MLLT3	1.45856e-21	-0.290687	4.29123e-17	1
PTPN13	1.6064e-21	-0.235718	4.72619e-17	1
SCN2A	1.65785e-21	-0.212432	4.87756e-17	1
AC131571.1	1.86867e-21	0.115167	5.49782e-17	1
LMO3	1.95015e-21	-0.162552	5.73754e-17	1
ATP8A2	2.0347e-21	-0.1892	5.9863e-17	1
MAST4	2.15823e-21	-0.241165	6.34973e-17	1
PHYHIPL	2.24789e-21	-0.323155	6.61353e-17	1
PARP10	2.75291e-21	-0.124848	8.09935e-17	1
LRP2	2.84086e-21	-0.17135	8.3581e-17	1
DIRC3	3.18833e-21	-0.576781	9.38038e-17	1
CYTL1	3.31569e-21	0.12736	9.7551e-17	1
LINC01091	3.59879e-21	0.151764	1.0588e-16	1
GRIN2B	4.31213e-21	-0.200882	1.26867e-16	1
DENND5B	4.60073e-21	-0.125273	1.35358e-16	1
NETO1	4.65395e-21	-0.166131	1.36924e-16	1
SCN8A	5.33984e-21	-0.20737	1.57104e-16	1
GUCY1A2	5.35706e-21	-0.252599	1.5761e-16	1
SRCIN1	8.14644e-21	-0.190027	2.39676e-16	1
CD200R1	9.1395e-21	-0.142606	2.68893e-16	1
ZNF385B	1.03132e-20	-0.173026	3.03424e-16	1
RTN1	1.04804e-20	-0.129377	3.08345e-16	1
TMEM178B	1.10495e-20	-0.168426	3.25086e-16	1
CACNA1B	1.15452e-20	-0.155371	3.3967e-16	1
CNTN3	1.32737e-20	-0.171196	3.90526e-16	1
ZER1	1.35642e-20	-0.100928	3.99074e-16	1
RNF144A	1.65845e-20	-0.229775	4.87934e-16	1
AC006504.5	1.80093e-20	-0.104775	5.29851e-16	1
DYNLL1	1.8396e-20	-0.135389	5.41229e-16	1
GALNT17	1.84147e-20	-0.199384	5.41779e-16	1
CDH9	1.90542e-20	-0.228733	5.60594e-16	1
DZIP3	1.9653e-20	-0.102418	5.7821e-16	1
AL020995.1	2.30325e-20	0.120016	6.7764e-16	1
FAT3	2.32008e-20	-0.194662	6.82591e-16	1
GABBR2	2.46491e-20	-0.156689	7.252e-16	1
IQCH-AS1	2.5397e-20	0.100583	7.47206e-16	1
ATP1A2	2.5744e-20	-0.136178	7.57413e-16	1
AC079209.2	2.61046e-20	0.123474	7.68025e-16	1
SLCO1A2	2.61746e-20	-0.166177	7.70083e-16	1
UNC79	2.71729e-20	-0.216803	7.99455e-16	1
LINC01468	3.04796e-20	0.101041	8.96739e-16	1
MEG8	3.28248e-20	-0.254347	9.65739e-16	1
CHD5	3.39847e-20	-0.166854	9.99863e-16	1
POLR2F	3.51895e-20	-0.192891	1.03531e-15	1
STXBP4	3.60584e-20	0.154043	1.06088e-15	1
RFTN2	3.97764e-20	-0.195063	1.17026e-15	1
AP1M1	4.61962e-20	-0.107833	1.35914e-15	1
DYNC1I1	4.82803e-20	-0.274475	1.42045e-15	1
AC008591.1	5.25107e-20	0.117073	1.54492e-15	1
LRRTM3	5.8435e-20	-0.289673	1.71921e-15	1
LINC00461	6.90439e-20	-0.282519	2.03134e-15	1
LINC01250	7.17716e-20	-0.129184	2.11159e-15	1
PPM1E	7.47547e-20	-0.138054	2.19936e-15	1
TSHZ3	7.77754e-20	-0.269844	2.28823e-15	1
ADARB2	8.94953e-20	-0.256601	2.63304e-15	1
PDE7B	9.16877e-20	-0.213932	2.69754e-15	1
PTCHD1-AS	1.00058e-19	-0.171328	2.94381e-15	1
KIAA1841	1.03192e-19	-0.107705	3.036e-15	1
TMEM184B	1.06084e-19	-0.101239	3.12109e-15	1
CIT	1.11073e-19	-0.158897	3.26788e-15	1
FAM124A	1.29946e-19	-0.142548	3.82315e-15	1
HECW1	1.31006e-19	-0.161218	3.85432e-15	1
ZNF704	1.44858e-19	-0.302038	4.26188e-15	1
ARHGEF3	1.74017e-19	-0.102789	5.11977e-15	1
FAM174B	1.78874e-19	-0.11096	5.26266e-15	1
TGFBI	1.97151e-19	-0.179854	5.80038e-15	1
CKB	2.31766e-19	-0.227553	6.81878e-15	1
DNAJB2	2.44053e-19	-0.163065	7.18029e-15	1
AMER2	2.55052e-19	-0.253632	7.50388e-15	1
PRDX1	2.842e-19	-0.108316	8.36145e-15	1
RPL23	3.00263e-19	0.101553	8.83405e-15	1
RNASE1	3.60672e-19	-0.285647	1.06113e-14	1
ZFHX4	4.3578e-19	-0.190418	1.28211e-14	1
FRY	4.84691e-19	-0.209726	1.42601e-14	1
FAM107B	4.91453e-19	-0.173669	1.4459e-14	1
STON2	5.21067e-19	-0.179732	1.53303e-14	1
FAM13C	5.67535e-19	-0.204163	1.66974e-14	1
ITGA2	6.81068e-19	-0.10447	2.00377e-14	1
ZNF804B	7.0013e-19	-0.230311	2.05985e-14	1
SLC16A7	7.38986e-19	-0.206805	2.17417e-14	1
ZDHHC11B	1.04774e-18	-0.160147	3.08255e-14	1
CXCR4	1.06742e-18	-0.238345	3.14046e-14	1
STXBP6	1.185e-18	-0.208653	3.48638e-14	1
CNTNAP3B	1.36273e-18	-0.141142	4.00928e-14	1
KCNJ3	1.36744e-18	-0.208599	4.02314e-14	1
CCSAP	1.42117e-18	-0.127393	4.18123e-14	1
TGIF1	1.50623e-18	-0.113553	4.43147e-14	1
ENO2	1.76004e-18	-0.190349	5.17821e-14	1
AP001347.1	1.87269e-18	-0.108573	5.50963e-14	1
SACS	1.90796e-18	-0.151401	5.6134e-14	1
GPRC5B	2.15863e-18	-0.238699	6.3509e-14	1
NMNAT1	2.18834e-18	-0.107011	6.43832e-14	1
VSNL1	2.35308e-18	-0.203078	6.92301e-14	1
SV2B	2.6478e-18	-0.247185	7.79009e-14	1
DRAM1	2.6762e-18	-0.186328	7.87365e-14	1
SLC38A1	2.82639e-18	-0.248506	8.31551e-14	1
H1FX	2.99974e-18	-0.129551	8.82555e-14	1
KIAA1549L	3.48021e-18	-0.200885	1.02391e-13	1
AC073050.1	3.70819e-18	-0.176309	1.09099e-13	1
ANKRD36B	4.36637e-18	-0.15503	1.28463e-13	1
ENOSF1	4.55632e-18	-0.129465	1.34051e-13	1
CNDP1	8.08331e-18	-0.221671	2.37819e-13	1
GJA1	8.93034e-18	-0.162909	2.6274e-13	1
DANT2	9.84287e-18	-0.15235	2.89587e-13	1
CERCAM	1.2186e-17	-0.1876	3.58525e-13	1
GK-AS1	1.35523e-17	0.104569	3.98722e-13	1
NELL1	1.37303e-17	-0.149149	4.03958e-13	1
CD22	1.41294e-17	-0.142569	4.157e-13	1
MBOAT2	1.4339e-17	-0.262361	4.21868e-13	1
TSPAN5	1.49815e-17	-0.292498	4.40771e-13	1
FOLH1	1.52734e-17	-0.13454	4.4936e-13	1
ASIC2	1.73268e-17	-0.160036	5.09771e-13	1
PDZRN4	2.01329e-17	-0.187232	5.92332e-13	1
ITGB8	2.32331e-17	-0.233106	6.83542e-13	1
RETREG1	2.45107e-17	-0.199951	7.21131e-13	1
MMP16	2.69142e-17	-0.151444	7.91842e-13	1
ABCA2	3.04755e-17	-0.220153	8.9662e-13	1
CBLN2	3.20739e-17	-0.193504	9.43647e-13	1
GNG12	3.21852e-17	-0.189881	9.4692e-13	1
SEMA6A	3.26057e-17	-0.136587	9.59294e-13	1
TNFRSF14	3.27686e-17	-0.138223	9.64084e-13	1
AC010890.1	3.48246e-17	0.109462	1.02457e-12	1
DPY19L2	3.82464e-17	-0.134218	1.12525e-12	1
SNAP91	4.00705e-17	-0.215757	1.17891e-12	1
COLGALT2	4.35131e-17	-0.172056	1.2802e-12	1
JAM2	4.74743e-17	0.116739	1.39674e-12	1
SORBS2	4.79708e-17	-0.173692	1.41135e-12	1
AMPH	4.88612e-17	-0.159569	1.43754e-12	1
ZNF385D	4.96905e-17	-0.103079	1.46195e-12	1
LAMA2	5.56185e-17	-0.31468	1.63635e-12	1
CORO2B	6.62635e-17	-0.183589	1.94954e-12	1
ARRDC3	6.63134e-17	-0.102223	1.95101e-12	1
TOB2	7.15738e-17	-0.146054	2.10577e-12	1
CCDC141	7.69913e-17	-0.137537	2.26516e-12	1
PPP1R16B	7.91403e-17	-0.169869	2.32839e-12	1
DNAJB1	8.07281e-17	-0.117799	2.3751e-12	1
CDH10	8.60923e-17	-0.153877	2.53292e-12	1
BRINP3	1.03989e-16	-0.197887	3.05947e-12	1
TESK2	1.09232e-16	-0.132483	3.21372e-12	1
CALM3	1.14619e-16	-0.191075	3.37221e-12	1
SLC14A1	1.19877e-16	-0.123674	3.5269e-12	1
SLC44A5	1.23236e-16	-0.155392	3.62574e-12	1
USP9Y	1.34196e-16	0.158146	3.94818e-12	1
OSBP2	1.3858e-16	-0.243098	4.07717e-12	1
SCN3A	1.43175e-16	-0.126882	4.21236e-12	1
SH3GL2	1.48436e-16	-0.120121	4.36713e-12	1
TSPYL2	1.53236e-16	-0.186752	4.50836e-12	1
SH3PXD2A	1.60386e-16	-0.163276	4.71872e-12	1
EPHA4	1.62933e-16	-0.13055	4.79365e-12	1
TARSL2	1.78008e-16	-0.127306	5.23716e-12	1
KIF5C	1.79512e-16	-0.238193	5.28143e-12	1
AC012593.1	2.11232e-16	-0.171079	6.21467e-12	1
JAKMIP2	2.13587e-16	-0.242182	6.28393e-12	1
KCNB2	2.17651e-16	-0.139487	6.40352e-12	1
CAMK2N1	2.36423e-16	-0.190863	6.95581e-12	1
SHISA9	2.50783e-16	-0.147681	7.3783e-12	1
PWAR6	2.95394e-16	-0.152123	8.6908e-12	1
INPP4B	3.15936e-16	-0.177297	9.29516e-12	1
FIGN	3.37915e-16	-0.186372	9.9418e-12	1
PBX1	3.39708e-16	-0.266639	9.99454e-12	1
UTY	3.49137e-16	0.142233	1.0272e-11	1
HRH1	3.67298e-16	-0.184291	1.08063e-11	1
PDZRN3	3.99498e-16	-0.175833	1.17536e-11	1
SPTBN4	4.57342e-16	-0.117666	1.34555e-11	1
NUPR1	4.60822e-16	-0.124446	1.35579e-11	1
LINC01608	4.6524e-16	-0.17542	1.36878e-11	1
ATP10B	4.75444e-16	-0.172845	1.3988e-11	1
MYRF	5.79839e-16	-0.128106	1.70594e-11	1
CLSTN2	5.89431e-16	-0.17358	1.73416e-11	1
CRTC3	6.11549e-16	-0.205351	1.79924e-11	1
KCNAB1	6.27949e-16	-0.214361	1.84749e-11	1
PRR16	6.39041e-16	-0.187751	1.88012e-11	1
PLCE1	7.89236e-16	-0.128606	2.32201e-11	1
B3GAT1	8.22962e-16	-0.154436	2.42124e-11	1
WDR17	8.23463e-16	-0.148544	2.42271e-11	1
POU6F2	8.36176e-16	-0.104418	2.46011e-11	1
CD83	8.75591e-16	-0.230211	2.57607e-11	1
ST6GALNAC5	8.8089e-16	-0.144403	2.59167e-11	1
SYN2	9.27592e-16	-0.188091	2.72907e-11	1
HS3ST5	9.55771e-16	-0.186329	2.81198e-11	1
ARNT2	9.75496e-16	-0.211683	2.87001e-11	1
KLHL4	1.02181e-15	-0.120354	3.00626e-11	1
AC023510.1	1.03011e-15	0.101399	3.03069e-11	1
AC006148.1	1.14616e-15	-0.238563	3.37211e-11	1
DUBR	1.18611e-15	-0.178412	3.48966e-11	1
GFOD1	1.22492e-15	-0.186239	3.60383e-11	1
LINC00599	1.54792e-15	-0.149981	4.55414e-11	1
LDB2	1.59495e-15	-0.124812	4.69251e-11	1
CDH2	1.64577e-15	-0.236725	4.84202e-11	1
KCTD8	1.68417e-15	-0.215876	4.955e-11	1
KCNAB2	1.68504e-15	-0.190334	4.95756e-11	1
ROBO1	1.71646e-15	-0.319684	5.04999e-11	1
INPP5A	1.82236e-15	-0.115859	5.36155e-11	1
BACH2	1.89169e-15	-0.248049	5.56555e-11	1
GABBR1	1.92751e-15	-0.216671	5.67092e-11	1
SLC30A10	2.07185e-15	-0.139856	6.0956e-11	1
KLHL13	2.54385e-15	-0.153002	7.48427e-11	1
P2RY8	2.73339e-15	-0.114676	8.04192e-11	1
LRRC1	2.90026e-15	-0.124626	8.53285e-11	1
ZNF483	2.96459e-15	-0.162345	8.72212e-11	1
GABRG2	2.96685e-15	-0.179403	8.72877e-11	1
GRAMD2B	3.39665e-15	-0.190767	9.99329e-11	1
REPS2	3.40278e-15	-0.135153	1.00113e-10	1
NDRG1	3.59088e-15	-0.237809	1.05647e-10	1
ANXA1	3.63595e-15	-0.238623	1.06973e-10	1
PRR5L	3.72562e-15	-0.192093	1.09611e-10	1
ANLN	3.82512e-15	-0.167851	1.12539e-10	1
ZNF365	3.85587e-15	-0.233005	1.13444e-10	1
GABRA2	3.99128e-15	-0.151464	1.17427e-10	1
LINC00639	4.0738e-15	-0.161329	1.19855e-10	1
SERPINI1	4.07697e-15	-0.184114	1.19949e-10	1
ABCA5	4.31989e-15	-0.121105	1.27096e-10	1
LANCL1	4.4392e-15	-0.109254	1.30606e-10	1
MOG	4.44317e-15	-0.134397	1.30722e-10	1
GALNT13	5.00016e-15	-0.227334	1.4711e-10	1
TMEM132B	5.10171e-15	-0.134434	1.50097e-10	1
EPDR1	5.29137e-15	-0.127977	1.55677e-10	1
CNP	5.65853e-15	-0.156548	1.6648e-10	1
AQP4-AS1	5.75626e-15	-0.113048	1.69355e-10	1
STMN2	6.18131e-15	-0.181223	1.8186e-10	1
RALGDS	6.44816e-15	-0.189274	1.89711e-10	1
SYT11	6.98942e-15	-0.145584	2.05636e-10	1
SORCS2	7.37952e-15	-0.201838	2.17113e-10	1
AKAP12	9.51434e-15	-0.117353	2.79921e-10	1
IFITM3	9.89911e-15	-0.105133	2.91242e-10	1
[truncated: 9,235 more rows]

## Sheet: Supp Data 4
Supplementary Data 4: Cluster marker genes in mouse snRNAseq (refer to Fig. 4).
Cluster marker genes which are up-regulated by at least 1-fold against other cluster cells with p_val_adj ≤ 0.05 from snRNAseq of 10-12-month-old WT control, single KO mice (Grn-/-, Mertk-/- and Axl-/- mice) and double KO mice (Grn-/-;Mertk-/-, Grn-/-;Axl-/-). avg_log2FC, average log2 fold change in the targeting cluster against all the remaining clusters. pct.1, percentage of cells in the target…
gene	p_val	avg_log2FC	pct.1	pct.2	p_val_adj	cluster
St18	0	2.87494	0.981	0.073	0	0
Mbp	0	2.82827	0.991	0.116	0	0
Prr5l	0	2.747	0.964	0.079	0	0
Plp1	0	2.73648	0.99	0.146	0	0
St6galnac3	0	2.34076	0.955	0.273	0	0
Tmeff2	0	2.25115	0.99	0.5	0	0
Slc24a2	0	2.23572	0.995	0.519	0	0
Pex5l	0	2.23567	0.97	0.434	0	0
Pde4b	0	2.23437	0.997	0.664	0	0
Aspa	0	2.19509	0.84	0.074	0	0
Dock10	0	2.17019	0.971	0.365	0	0
Mog	0	2.16021	0.82	0.049	0	0
Mobp	0	2.13384	0.803	0.05	0	0
A230001M10Rik	0	2.13157	0.761	0.045	0	0
Map7	0	2.12395	0.933	0.382	0	0
Zfp536	0	2.11803	0.91	0.217	0	0
9330111N05Rik	0	2.0639	0.338	0.056	0	0
Plcl1	0	2.05275	0.989	0.491	0	0
Mag	0	2.02798	0.779	0.051	0	0
Sec14l5	0	2.00799	0.745	0.041	0	0
4930419G24Rik	0	2.0068	0.812	0.256	0	0
Nkain2	0	2.00462	0.999	0.607	0	0
C030029H02Rik	0	1.95548	0.642	0.035	0	0
A330049N07Rik	0	1.94896	0.656	0.036	0	0
Neat1	0	1.93625	0.81	0.169	0	0
Ugt8a	0	1.90524	0.739	0.081	0	0
Car2	0	1.90394	0.775	0.127	0	0
Ptgds	0	1.89495	0.574	0.085	0	0
Gm37459	0	1.88003	0.719	0.188	0	0
Ppp1r16b	0	1.86316	0.772	0.168	0	0
Edil3	0	1.85957	0.989	0.513	0	0
Arhgap23	0	1.85935	0.864	0.298	0	0
Pak7	0	1.85551	0.843	0.358	0	0
Bcas1	0	1.85245	0.781	0.077	0	0
Plekhh1	0	1.84481	0.715	0.064	0	0
Adipor2	0	1.83569	0.746	0.218	0	0
Fa2h	0	1.83033	0.71	0.067	0	0
Pde8a	0	1.81214	0.732	0.109	0	0
Gjc3	0	1.80498	0.742	0.084	0	0
D7Ertd443e	0	1.77403	0.595	0.041	0	0
Frmd5	0	1.76678	0.976	0.55	0	0
Pstpip2	0	1.74488	0.657	0.088	0	0
Trf	0	1.73081	0.377	0.041	0	0
Tubb4a	0	1.72754	0.706	0.147	0	0
Ano4	0	1.72711	0.913	0.45	0	0
Gm16168	0	1.7262	0.804	0.282	0	0
Zeb2	0	1.68986	0.935	0.331	0	0
Tspan2	0	1.68917	0.636	0.095	0	0
Enpp2	0	1.66617	0.914	0.176	0	0
Gatm	0	1.66474	0.71	0.098	0	0
Mast3	0	1.6592	0.654	0.097	0	0
Pak1	0	1.65005	0.794	0.347	0	0
Klhl2	0	1.65003	0.772	0.265	0	0
Dscaml1	0	1.64817	0.821	0.207	0	0
Anln	0	1.63321	0.513	0.035	0	0
2023-09-07	0	1.61916	0.843	0.43	0	0
Sytl2	0	1.5996	0.596	0.108	0	0
Rtn4	0	1.5976	0.88	0.542	0	0
Slain1	0	1.59147	0.67	0.188	0	0
Ypel2	0	1.58281	0.75	0.283	0	0
Gm4593	0	1.58085	0.376	0.027	0	0
Ninj2	0	1.57058	0.529	0.058	0	0
Phldb1	0	1.56419	0.632	0.1	0	0
Mal	0	1.56245	0.589	0.052	0	0
Apod	0	1.55746	0.676	0.077	0	0
Kif13b	0	1.55145	0.827	0.378	0	0
Creb5	0	1.54647	0.607	0.096	0	0
Sox2ot	0	1.54327	0.382	0.074	0	0
Phlpp1	0	1.5374	0.97	0.697	0	0
Rnf220	0	1.53597	0.923	0.382	0	0
Mast4	0	1.53233	0.971	0.711	0	0
Cdk19	0	1.53173	0.82	0.346	0	0
Vmp1	0	1.52711	0.803	0.421	0	0
Slc12a2	0	1.52605	0.733	0.224	0	0
Myo1d	0	1.52594	0.662	0.16	0	0
Gm28376	0	1.5197	0.555	0.089	0	0
Bin1	0	1.51723	0.789	0.379	0	0
Fnbp1	0	1.49869	0.957	0.696	0	0
Ttll7	0	1.49204	0.761	0.364	0	0
Pakap	0	1.4908	0.359	0.107	0	0
Aplp1	0	1.48599	0.685	0.237	0	0
Il33	0	1.48405	0.528	0.091	0	0
Gm42413	0	1.46588	0.525	0.07	0	0
Hapln2	0	1.44543	0.48	0.023	0	0
Pacrg	0	1.443	0.816	0.436	0	0
Frmd4b	0	1.44255	0.815	0.348	0	0
Mapt	0	1.44253	0.92	0.632	0	0
Erbin	0	1.44054	0.762	0.359	0	0
Tbc1d5	0	1.4391	0.888	0.576	0	0
Arhgef10	0	1.43566	0.589	0.097	0	0
Cldn11	0	1.41358	0.515	0.035	0	0
Scd2	0	1.40704	0.789	0.331	0	0
Gab1	0	1.3874	0.704	0.214	0	0
Slc13a1	0	1.38538	0.334	0.022	0	0
Ermn	0	1.38512	0.487	0.026	0	0
Cdc37l1	0	1.38252	0.813	0.485	0	0
2023-09-04	0	1.37532	0.645	0.199	0	0
A330015K06Rik	0	1.37162	0.633	0.256	0	0
Litaf	0	1.36861	0.562	0.099	0	0
Pls1	0	1.36114	0.519	0.132	0	0
Dip2a	0	1.34503	0.651	0.302	0	0
Nkain1	0	1.34499	0.512	0.112	0	0
1700047M11Rik	0	1.34285	0.489	0.039	0	0
Cntn2	0	1.33228	0.545	0.144	0	0
Shtn1	0	1.32193	0.692	0.371	0	0
Agap1	0	1.3213	0.855	0.57	0	0
Dnm3	0	1.31797	0.933	0.609	0	0
Nbas	0	1.31585	0.72	0.417	0	0
5033421B08Rik	0	1.31094	0.335	0.03	0	0
Tmeff1	0	1.30852	0.523	0.141	0	0
Zdhhc20	0	1.30626	0.705	0.405	0	0
Otud7b	0	1.30256	0.684	0.326	0	0
AC110241.2	0	1.30012	0.257	0.018	0	0
Pik3c2b	0	1.29628	0.507	0.129	0	0
Kctd3	0	1.2938	0.521	0.162	0	0
Fth1	0	1.28344	0.646	0.15	0	0
Abca8a	0	1.28136	0.412	0.03	0	0
Kcnk13	0	1.27679	0.488	0.086	0	0
Ptprk	0	1.27593	0.814	0.411	0	0
Hcn2	0	1.27293	0.507	0.194	0	0
Trim2	0	1.27082	0.778	0.501	0	0
Ccp110	0	1.26817	0.477	0.11	0	0
Lpgat1	0	1.2531	0.606	0.311	0	0
Adamtsl1	0	1.25045	0.498	0.131	0	0
2023-03-01	0	1.24597	0.862	0.422	0	0
Slc25a13	0	1.24354	0.474	0.112	0	0
Elovl7	0	1.23791	0.465	0.081	0	0
Rffl	0	1.23604	0.538	0.169	0	0
Synj2	0	1.23478	0.51	0.157	0	0
Rcbtb1	0	1.22913	0.575	0.209	0	0
Ctnna3	0	1.22866	0.879	0.572	0	0
Opalin	0	1.22559	0.363	0.021	0	0
Slc44a1	0	1.2155	0.682	0.39	0	0
Hecw2	0	1.20514	0.875	0.535	0	0
Jph1	0	1.20395	0.429	0.067	0	0
Tnfaip6	0	1.20282	0.389	0.029	0	0
Ankrd28	0	1.19653	0.701	0.394	0	0
Kif13a	0	1.19278	0.677	0.393	0	0
Sox10	0	1.1925	0.438	0.045	0	0
Gpm6b	0	1.18705	0.896	0.496	0	0
Kctd13	0	1.18596	0.443	0.07	0	0
Magi2	0	1.18526	0.999	0.919	0	0
Grm3	0	1.18415	0.893	0.555	0	0
Ttyh2	0	1.18354	0.544	0.12	0	0
Dpyd	0	1.18003	0.659	0.334	0	0
Gm44866	0	1.17521	0.307	0.017	0	0
Grb14	0	1.16854	0.562	0.256	0	0
Usp31	0	1.16449	0.478	0.213	0	0
Gnao1	0	1.16448	0.854	0.634	0	0
Gm4258	0	1.16272	0.335	0.083	0	0
Qk	0	1.15936	0.987	0.655	0	0
Sorcs1	0	1.15564	0.771	0.381	0	0
Ephb1	0	1.15087	0.621	0.258	0	0
Qdpr	0	1.14971	0.406	0.055	0	0
Gm42756	0	1.14886	0.309	0.017	0	0
Agpat4	0	1.14188	0.487	0.153	0	0
Fbxw15	0	1.14119	0.295	0.016	0	0
Tmem63a	0	1.13973	0.404	0.029	0	0
Aatk	0	1.13938	0.557	0.252	0	0
Usp54	0	1.13746	0.62	0.286	0	0
Ppfibp2	0	1.13653	0.493	0.113	0	0
Tulp4	0	1.13575	0.75	0.513	0	0
Gnai1	0	1.12319	0.472	0.212	0	0
Tmod1	0	1.12315	0.387	0.061	0	0
Smad7	0	1.1212	0.486	0.156	0	0
Zdhhc14	0	1.11921	0.748	0.455	0	0
Stmn4	0	1.11661	0.439	0.122	0	0
Elmo1	0	1.11617	0.894	0.529	0	0
Dpy19l1	0	1.11411	0.463	0.13	0	0
Kcna1	0	1.11116	0.444	0.172	0	0
Rab31	0	1.108	0.71	0.379	0	0
Spock1	0	1.10407	0.799	0.461	0	0
Insc	0	1.10393	0.353	0.019	0	0
Mbnl2	0	1.10117	0.872	0.674	0	0
Ywhaq	0	1.10083	0.516	0.236	0	0
Palm2	0	1.09136	0.343	0.289	0	0
Dock5	0	1.08662	0.484	0.108	0	0
Dock9	0	1.08584	0.726	0.511	0	0
Arsg	0	1.08397	0.429	0.099	0	0
Il1rap	0	1.08377	0.667	0.326	0	0
Nfasc	0	1.08261	0.765	0.527	0	0
Atp8a1	0	1.08087	0.795	0.498	0	0
Sez6l2	0	1.07755	0.494	0.251	0	0
Trim59	0	1.07055	0.34	0.021	0	0
Gas7	0	1.0682	0.404	0.105	0	0
Slc38a2	0	1.0639	0.486	0.248	0	0
Rnf13	0	1.06146	0.636	0.364	0	0
Olfml1	0	1.05909	0.397	0.066	0	0
Cipc	0	1.05806	0.569	0.264	0	0
Daam2	0	1.05744	0.672	0.222	0	0
Srcin1	0	1.05723	0.523	0.283	0	0
Pacs2	0	1.0546	0.462	0.189	0	0
App	0	1.05247	0.89	0.631	0	0
Dlg1	0	1.04452	0.72	0.457	0	0
Gm5535	0	1.04239	0.295	0.023	0	0
Pip4k2a	0	1.04231	0.68	0.354	0	0
Cdc42bpa	0	1.04229	0.877	0.727	0	0
Clmn	0	1.04209	0.687	0.385	0	0
Tmod2	0	1.04078	0.628	0.428	0	0
Gm26936	0	1.03865	0.444	0.172	0	0
Klhl4	0	1.03318	0.321	0.036	0	0
Cobll1	0	1.03231	0.502	0.111	0	0
Pcdh9	0	1.02998	0.999	0.895	0	0
Galnt6	0	1.02795	0.319	0.018	0	0
Kndc1	0	1.02708	0.466	0.241	0	0
Itpk1	0	1.02661	0.468	0.197	0	0
Prickle2	0	1.02398	0.886	0.641	0	0
Eml1	0	1.02367	0.548	0.327	0	0
Enox1	0	1.02197	0.796	0.518	0	0
Efnb3	0	1.01766	0.346	0.039	0	0
Plekhg3	0	1.00995	0.371	0.038	0	0
Bcas1os2	0	1.00578	0.337	0.035	0	0
Gpc5	0	3.39256	0.968	0.174	0	1
Slc4a4	0	3.12824	0.989	0.191	0	1
Slc1a2	0	3.10974	0.983	0.223	0	1
Gm3764	0	2.75163	0.941	0.079	0	1
Slc6a11	0	2.686	0.889	0.034	0	1
Nhsl1	0	2.5171	0.871	0.06	0	1
Luzp2	0	2.50345	0.963	0.332	0	1
Cpe	0	2.36372	0.948	0.365	0	1
Sparcl1	0	2.35825	0.926	0.182	0	1
Plcb1	0	2.30513	0.976	0.311	0	1
Wdr17	0	2.30507	0.926	0.215	0	1
Atp1a2	0	2.25729	0.945	0.072	0	1
Trpm3	0	2.2513	0.986	0.292	0	1
Pitpnc1	0	2.21514	0.978	0.367	0	1
Slc39a12	0	2.20742	0.829	0.027	0	1
Plpp3	0	2.16845	0.879	0.093	0	1
Aldh1a1	0	2.16051	0.736	0.045	0	1
Ptprz1	0	2.09621	0.962	0.281	0	1
Prex2	0	2.08324	0.816	0.097	0	1
Lrig1	0	2.04024	0.77	0.048	0	1
Bmpr1b	0	2.03196	0.752	0.037	0	1
Sfxn5	0	2.02344	0.881	0.238	0	1
Sox6	0	1.98366	0.907	0.078	0	1
Camk2g	0	1.94226	0.832	0.199	0	1
Nwd1	0	1.90224	0.745	0.047	0	1
Rgs20	0	1.88076	0.763	0.144	0	1
Rgs6	0	1.85565	0.934	0.225	0	1
Paqr8	0	1.82776	0.799	0.163	0	1
Gabrb1	0	1.82085	0.982	0.426	0	1
Kank1	0	1.81391	0.734	0.066	0	1
Gm12239	0	1.77103	0.52	0.08	0	1
Pla2g7	0	1.75646	0.676	0.046	0	1
Rorb	0	1.75323	0.859	0.218	0	1
Plce1	0	1.74946	0.676	0.065	0	1
Arhgef26	0	1.74842	0.681	0.044	0	1
Atp13a4	0	1.73821	0.654	0.012	0	1
Ntm	0	1.72896	0.994	0.475	0	1
Npas3	0	1.71333	0.996	0.704	0	1
Phkg1	0	1.69123	0.638	0.03	0	1
Nebl	0	1.68776	0.89	0.311	0	1
Ttyh1	0	1.6876	0.766	0.195	0	1
Mapk4	0	1.68589	0.765	0.18	0	1
Fam20a	0	1.68151	0.583	0.029	0	1
F3	0	1.68032	0.627	0.026	0	1
Egfr	0	1.67871	0.595	0.014	0	1
Farp1	0	1.67527	0.904	0.378	0	1
B230323A14Rik	0	1.66864	0.558	0.011	0	1
Slc1a3	0	1.66858	0.813	0.158	0	1
Gli3	0	1.65192	0.634	0.028	0	1
Acsl3	0	1.64083	0.819	0.28	0	1
Nrcam	0	1.63788	0.918	0.396	0	1
Etnppl	0	1.63328	0.525	0.006	0	1
Acsbg1	0	1.63101	0.602	0.007	0	1
Lgi1	0	1.62397	0.693	0.157	0	1
Hdac8	0	1.62188	0.913	0.477	0	1
Rfx4	0	1.61871	0.613	0.028	0	1
Msi2	0	1.60137	0.975	0.558	0	1
Tprkb	0	1.58941	0.664	0.107	0	1
Fry	0	1.57736	0.936	0.527	0	1
Prkd1	0	1.57461	0.711	0.116	0	1
Phka1	0	1.55966	0.723	0.215	0	1
Tnik	0	1.55845	0.956	0.542	0	1
Trim9	0	1.55835	0.82	0.327	0	1
Csgalnact1	0	1.55611	0.719	0.151	0	1
Ntsr2	0	1.55452	0.577	0.011	0	1
Gm973	0	1.54078	0.571	0.02	0	1
Trps1	0	1.52549	0.948	0.503	0	1
Gria1	0	1.52297	0.76	0.348	0	1
Cep85l	0	1.51746	0.798	0.268	0	1
Ptch1	0	1.50947	0.647	0.162	0	1
Mcc	0	1.50336	0.684	0.131	0	1
Lhfp	0	1.49719	0.798	0.22	0	1
Fmn2	0	1.49482	0.87	0.388	0	1
Ddhd1	0	1.48962	0.84	0.393	0	1
Cables1	0	1.4896	0.612	0.115	0	1
Gja1	0	1.48763	0.548	0.015	0	1
Lsamp	0	1.48592	0.997	0.717	0	1
Maml2	0	1.48575	0.9	0.253	0	1
Dgkb	0	1.47976	0.924	0.311	0	1
Arhgef4	0	1.46913	0.563	0.097	0	1
Slc7a10	0	1.4458	0.538	0.012	0	1
Vcl	0	1.43376	0.611	0.132	0	1
Mpp6	0	1.42697	0.722	0.276	0	1
Gli2	0	1.41573	0.557	0.029	0	1
Aqp4	0	1.41414	0.449	0.011	0	1
Nrxn1	0	1.40961	0.982	0.588	0	1
Ctnnd2	0	1.40883	0.992	0.639	0	1
Wwc1	0	1.40666	0.634	0.194	0	1
Abr	0	1.40007	0.795	0.326	0	1
Serpine2	0	1.39962	0.644	0.136	0	1
Glis3	0	1.39662	0.564	0.034	0	1
Mmd2	0	1.39421	0.553	0.038	0	1
9630028H03Rik	0	1.38999	0.509	0.125	0	1
Ndrg2	0	1.38958	0.55	0.063	0	1
Mical2	0	1.38686	0.617	0.157	0	1
Mertk	0	1.38095	0.696	0.069	0	1
Itpkb	0	1.38043	0.543	0.068	0	1
Eps8	0	1.36414	0.622	0.157	0	1
Prdx6	0	1.34582	0.554	0.09	0	1
Grk3	0	1.34384	0.635	0.189	0	1
Gm48747	0	1.34337	0.586	0.18	0	1
A330076C08Rik	0	1.33921	0.446	0.004	0	1
Fgfr3	0	1.33412	0.498	0.008	0	1
Dtna	0	1.33169	0.938	0.606	0	1
Bcl2	0	1.32795	0.619	0.18	0	1
Pbx1	0	1.31694	0.938	0.535	0	1
Glud1	0	1.31454	0.694	0.265	0	1
Ntrk2	0	1.31375	0.887	0.418	0	1
Gm29683	0	1.30162	0.483	0.06	0	1
Nfia	0	1.29193	0.968	0.547	0	1
Rora	0	1.28988	0.997	0.606	0	1
Spon1	0	1.28481	0.644	0.172	0	1
Adk	0	1.27763	0.837	0.449	0	1
Cyp7b1	0	1.27701	0.506	0.097	0	1
Gm9925	0	1.27544	0.453	0.019	0	1
Bcan	0	1.27527	0.532	0.078	0	1
Pard3b	0	1.26975	0.687	0.136	0	1
Htra1	0	1.25849	0.615	0.108	0	1
Adcy2	0	1.24592	0.654	0.175	0	1
9430041J12Rik	0	1.24296	0.446	0.062	0	1
Psd2	0	1.23893	0.511	0.075	0	1
Ahcyl1	0	1.23866	0.699	0.291	0	1
Slc6a1	0	1.22189	0.691	0.214	0	1
Ddo	0	1.22024	0.477	0.051	0	1
Sash1	0	1.21729	0.845	0.426	0	1
Asrgl1	0	1.21481	0.582	0.12	0	1
Tmem164	0	1.21429	0.608	0.228	0	1
Acss1	0	1.21426	0.49	0.042	0	1
Nxn	0	1.21322	0.484	0.066	0	1
Fads2	0	1.21205	0.458	0.03	0	1
Kcnn2	0	1.2058	0.723	0.325	0	1
Fut9	0	1.19898	0.769	0.396	0	1
Macf1	0	1.1968	0.985	0.796	0	1
Itga6	0	1.19542	0.492	0.061	0	1
Gpld1	0	1.19505	0.504	0.115	0	1
Gsdme	0	1.19457	0.6	0.244	0	1
Pygb	0	1.18828	0.541	0.134	0	1
Carmil1	0	1.18195	0.684	0.27	0	1
Fam184a	0	1.17505	0.623	0.266	0	1
Atp1b2	0	1.17468	0.46	0.055	0	1
Pdgfd	0	1.17066	0.337	0.03	0	1
Ghr	0	1.1626	0.596	0.172	0	1
Tcf7l1	0	1.15558	0.43	0.027	0	1
Cpq	0	1.15316	0.62	0.164	0	1
Cst3	0	1.1374	0.579	0.141	0	1
Nfib	0	1.13693	0.824	0.316	0	1
Apoe	0	1.13473	0.791	0.333	0	1
E130114P18Rik	0	1.1343	0.424	0.039	0	1
Slc7a11	0	1.13391	0.48	0.029	0	1
Itih3	0	1.12744	0.342	0.008	0	1
Slc25a18	0	1.12612	0.404	0.017	0	1
Appl2	0	1.1222	0.677	0.262	0	1
Acsl6	0	1.11181	0.516	0.167	0	1
Ccdc141	0	1.10897	0.558	0.105	0	1
Slc25a21	0	1.1047	0.31	0.01	0	1
Znrf3	0	1.10435	0.661	0.296	0	1
Gpam	0	1.10063	0.439	0.075	0	1
Sorbs1	0	1.09997	0.761	0.426	0	1
Myo10	0	1.09825	0.499	0.115	0	1
Lpp	0	1.09484	0.601	0.216	0	1
Fgd6	0	1.08766	0.474	0.068	0	1
Chl1	0	1.08679	0.525	0.234	0	1
Gpr37l1	0	1.08462	0.395	0.021	0	1
Tiam2	0	1.08189	0.42	0.068	0	1
Zeb1	0	1.07525	0.847	0.44	0	1
Zfp521	0	1.0744	0.575	0.173	0	1
Dpf3	0	1.0665	0.447	0.081	0	1
Lama2	0	1.06545	0.82	0.252	0	1
Nnat	0	1.05922	0.326	0.105	0	1
Igsf8	0	1.05746	0.562	0.188	0	1
Plcd4	0	1.05369	0.398	0.043	0	1
Irak2	0	1.05296	0.457	0.072	0	1
Frmpd1	0	1.05012	0.42	0.099	0	1
Clu	0	1.04693	0.378	0.066	0	1
Gm35188	0	1.04424	0.839	0.512	0	1
Zfpm2	0	1.03588	0.724	0.211	0	1
Tead1	0	1.03516	0.501	0.116	0	1
Gramd3	0	1.03145	0.542	0.111	0	1
Nim1k	0	1.03118	0.417	0.111	0	1
Pcdh7	0	1.02226	0.916	0.442	0	1
Slc27a1	0	1.02083	0.446	0.095	0	1
Arhgap5	0	1.02068	0.822	0.492	0	1
Itpr2	0	1.01842	0.585	0.14	0	1
Ednrb	0	1.01616	0.341	0.013	0	1
Hacd2	0	1.0152	0.522	0.214	0	1
Syne1	0	1.01235	0.922	0.529	0	1
Sh3pxd2b	0	1.01211	0.393	0.049	0	1
Gm40578	0	1.00529	0.461	0.079	0	1
Map2k6	0	1.0041	0.454	0.125	0	1
Prdm16	0	1.00272	0.405	0.026	0	1
Mtss1l	0	1.00249	0.367	0.071	0	1
Cdh18	0	2.0814	0.934	0.236	0	2
Galntl6	0	2.04227	0.898	0.144	0	2
Sgcz	0	2.03796	0.935	0.221	0	2
Cntnap5a	0	1.98863	0.852	0.135	0	2
Nrg1	0	1.88595	0.895	0.201	0	2
Lrrtm4	0	1.77811	0.948	0.219	0	2
Unc5d	0	1.74478	0.725	0.127	0	2
Il1rapl2	0	1.73691	0.418	0.055	0	2
Dab1	0	1.70583	0.905	0.186	0	2
Meg3	0	1.68978	0.999	0.356	0	2
Snhg11	0	1.67773	0.999	0.38	0	2
Lingo2	0	1.66026	0.969	0.292	0	2
Asic2	0	1.61543	0.916	0.355	0	2
4930555F03Rik	0	1.5435	0.655	0.077	0	2
Ube3a	0	1.53404	0.992	0.463	0	2
Cntnap2	0	1.53346	0.995	0.304	0	2
Tenm2	0	1.5206	0.98	0.487	0	2
Nkain3	0	1.49764	0.686	0.061	0	2
Ryr2	0	1.49041	0.873	0.093	0	2
Ahi1	0	1.48994	0.973	0.381	0	2
Cntn5	0	1.48121	0.847	0.183	0	2
Usp29	0	1.45672	0.926	0.204	0	2
Zfp804b	0	1.42934	0.588	0.13	0	2
Fstl5	0	1.40829	0.618	0.096	0	2
Pdzrn4	0	1.40666	0.77	0.114	0	2
C130073E24Rik	0	1.39907	0.694	0.111	0	2
Sgcd	0	1.37194	0.754	0.188	0	2
Robo2	0	1.36628	0.822	0.187	0	2
Chrm3	0	1.34515	0.642	0.137	0	2
Cntnap5b	0	1.34428	0.736	0.149	0	2
Lrfn5	0	1.32435	0.978	0.251	0	2
Gm26905	0	1.32204	0.527	0.062	0	2
Gm32647	0	1.31631	0.444	0.093	0	2
Nrg3os	0	1.30438	0.917	0.2	0	2
Nrxn3	0	1.28451	0.862	0.396	0	2
Epha5	0	1.28225	0.831	0.227	0	2
Gabrg3	0	1.27837	0.876	0.23	0	2
Grm8	0	1.27686	0.635	0.135	0	2
Gabrb3	0	1.2705	0.952	0.249	0	2
Khdrbs2	0	1.27025	0.798	0.183	0	2
Kcnb2	0	1.26876	0.871	0.208	0	2
Gm20642	0	1.26045	0.898	0.195	0	2
Dpp10	0	1.25957	0.895	0.253	0	2
Nhs	0	1.25416	0.769	0.069	0	2
Grm5	0	1.24891	0.953	0.294	0	2
Celf4	0	1.24878	0.867	0.19	0	2
Csmd1	0	1.24869	0.987	0.314	0	2
Hcn1	0	1.23897	0.613	0.055	0	2
Dlgap2	0	1.23467	0.752	0.056	0	2
Galnt13	0	1.23235	0.911	0.217	0	2
Cep112	0	1.22662	0.752	0.188	0	2
Grip1	0	1.22279	0.91	0.244	0	2
Pcdh15	0	1.21694	0.853	0.328	0	2
Rmst	0	1.21655	0.795	0.207	0	2
Cdh12	0	1.21585	0.763	0.179	0	2
Gm45321	0	1.21537	0.532	0.059	0	2
Gm15398	0	1.20391	0.634	0.091	0	2
Nrg3	0	1.19378	0.994	0.331	0	2
Car10	0	1.17907	0.772	0.217	0	2
Agbl4	0	1.17555	0.971	0.3	0	2
A230006K03Rik	0	1.17422	0.917	0.205	0	2
Kcnq5	0	1.14439	0.614	0.11	0	2
Prkg1	0	1.12739	0.788	0.207	0	2
Rtn1	0	1.12289	0.91	0.287	0	2
A830018L16Rik	0	1.12257	0.637	0.1	0	2
Scn9a	0	1.11653	0.731	0.133	0	2
Caln1	0	1.11342	0.652	0.06	0	2
Rasgrf1	0	1.11175	0.882	0.223	0	2
Mgat4c	0	1.10868	0.856	0.345	0	2
Dcc	0	1.10809	0.913	0.394	0	2
Sntg1	0	1.09716	0.97	0.321	0	2
Fam19a2	0	1.09145	0.506	0.147	0	2
Tenm3	0	1.09038	0.851	0.356	0	2
Myt1l	0	1.09018	0.939	0.235	0	2
Slc35f4	0	1.08933	0.65	0.093	0	2
Cntn4	0	1.07341	0.857	0.273	0	2
C230004F18Rik	0	1.07236	0.716	0.222	0	2
Htr2c	0	1.0719	0.707	0.117	0	2
Nyap2	0	1.06601	0.678	0.132	0	2
Chrm2	0	1.06355	0.513	0.091	0	2
Stxbp5l	0	1.06118	0.877	0.215	0	2
Cntn6	0	1.0572	0.768	0.19	0	2
Atp1a3	0	1.05483	0.831	0.204	0	2
Rit2	0	1.05425	0.851	0.212	0	2
Fgf14	0	1.05171	0.997	0.498	0	2
Scn1a	0	1.04652	0.867	0.225	0	2
Kcnh7	0	1.04616	0.798	0.225	0	2
Sdk1	0	1.03834	0.582	0.131	0	2
Cntnap4	0	1.03635	0.635	0.105	0	2
Ksr2	0	1.03458	0.82	0.183	0	2
Mtus2	0	1.03214	0.808	0.184	0	2
Fam155a	0	1.03116	0.994	0.314	0	2
Gm2516	0	1.02887	0.489	0.05	0	2
Osbpl6	0	1.02208	0.854	0.235	0	2
Samd12	0	1.01748	0.925	0.282	0	2
Syt1	0	1.01273	0.957	0.294	0	2
Dlg2	0	1.00603	0.998	0.775	0	2
Hs3st5	0	1.00492	0.634	0.136	0	2
Ptprn2	0	1.00355	0.957	0.312	0	2
Kcnip4	0	2.98368	0.999	0.423	0	3
Ntng1	0	2.64291	0.998	0.22	0	3
Kcnc2	0	2.60297	0.993	0.216	0	3
Grm1	0	2.49156	0.981	0.201	0	3
Lrrc7	0	2.31282	0.997	0.32	0	3
Nell1	0	2.20965	0.979	0.16	0	3
Adarb2	0	2.20009	0.891	0.22	0	3
Synpo2	0	2.18763	0.972	0.088	0	3
Rbfox1	0	2.16465	0.999	0.411	0	3
Zmat4	0	2.13294	0.962	0.152	0	3
Cacna1c	0	2.0896	0.995	0.359	0	3
Hdac9	0	2.02104	0.993	0.392	0	3
Zfp804a	0	1.95779	0.967	0.2	0	3
Inpp4b	0	1.95494	0.995	0.306	0	3
Cit	0	1.9475	0.988	0.252	0	3
Ptpn3	0	1.91039	0.948	0.074	0	3
Grin2b	0	1.85937	0.991	0.313	0	3
Vav3	0	1.84134	0.981	0.259	0	3
Lef1	0	1.83777	0.928	0.076	0	3
Hs6st3	0	1.80879	0.963	0.215	0	3
Rims1	0	1.73776	0.994	0.312	0	3
Ryr3	0	1.73733	0.954	0.213	0	3
Nrg3	0	1.68833	0.999	0.357	0	3
Adarb1	0	1.68684	0.958	0.17	0	3
Kalrn	0	1.67056	0.99	0.376	0	3
Rgs7	0	1.64179	0.99	0.355	0	3
Nell2	0	1.63996	0.974	0.2	0	3
Slit3	0	1.63966	0.933	0.101	0	3
Fam155a	0	1.59508	0.998	0.34	0	3
Grin2a	0	1.59151	0.974	0.206	0	3
Cntn4	0	1.58414	0.984	0.279	0	3
Xkr4	0	1.58283	0.994	0.514	0	3
Srrm4	0	1.57161	0.958	0.132	0	3
Syt1	0	1.56987	0.995	0.315	0	3
Pcsk2	0	1.56874	0.972	0.224	0	3
Fstl4	0	1.56743	0.789	0.091	0	3
Epha6	0	1.5624	0.931	0.225	0	3
Galnt17	0	1.55294	0.967	0.231	0	3
Gabra4	0	1.54826	0.93	0.123	0	3
Fgf12	0	1.52738	0.995	0.448	0	3
Anks1b	0	1.52266	0.997	0.589	0	3
Fras1	0	1.51062	0.809	0.092	0	3
Samd5	0	1.50281	0.946	0.16	0	3
Fgf13	0	1.47023	0.968	0.191	0	3
Rims2	0	1.45957	0.993	0.456	0	3
Tenm1	0	1.43678	0.956	0.238	0	3
Ildr2	0	1.43504	0.947	0.134	0	3
Shisa6	0	1.42501	0.786	0.132	0	3
Nin	0	1.42371	0.927	0.146	0	3
Gabrb2	0	1.41393	0.961	0.205	0	3
Pde10a	0	1.40876	0.984	0.276	0	3
Shisa9	0	1.39823	0.933	0.264	0	3
Tenm4	0	1.3901	0.986	0.284	0	3
Zfp804b	0	1.36295	0.71	0.132	0	3
Atp2b1	0	1.35363	0.969	0.388	0	3
Cacna2d1	0	1.34793	0.97	0.201	0	3
Gabbr2	0	1.34423	0.985	0.371	0	3
Unc80	0	1.33879	0.979	0.264	0	3
Clstn2	0	1.33737	0.935	0.171	0	3
Celf2	0	1.33521	0.996	0.555	0	3
Ptpn4	0	1.30582	0.974	0.395	0	3
Frmd4a	0	1.30255	0.997	0.634	0	3
Syt7	0	1.30141	0.919	0.134	0	3
Dpp6	0	1.29783	0.994	0.397	0	3
Brinp1	0	1.29642	0.967	0.23	0	3
Col25a1	0	1.29383	0.711	0.106	0	3
Zfp385b	0	1.28699	0.881	0.194	0	3
Erc2	0	1.27701	0.983	0.285	0	3
Meg3	0	1.26388	1	0.382	0	3
Sorbs2	0	1.26303	0.977	0.318	0	3
Rab3c	0	1.26289	0.961	0.208	0	3
Shc3	0	1.26106	0.94	0.22	0	3
Camk2a	0	1.26033	0.925	0.144	0	3
Egfem1	0	1.24639	0.943	0.217	0	3
Kcnd3	0	1.24576	0.912	0.184	0	3
Rasgef1b	0	1.24437	0.925	0.214	0	3
Frmpd4	0	1.23771	0.985	0.258	0	3
Cntn5	0	1.23609	0.76	0.221	0	3
Atrnl1	0	1.21634	0.951	0.296	0	3
Gm20754	0	1.20601	0.813	0.132	0	3
Dpp10	0	1.2051	0.981	0.267	0	3
Zfhx3	0	1.20409	0.988	0.335	0	3
Snap25	0	1.20182	0.977	0.263	0	3
Lrfn5	0	1.20154	0.991	0.278	0	3
Cdh12	0	1.19561	0.889	0.185	0	3
Efna5	0	1.19515	0.919	0.179	0	3
Lingo2	0	1.18625	0.993	0.315	0	3
Ccdc136	0	1.18387	0.921	0.173	0	3
Kcnma1	0	1.18079	0.993	0.461	0	3
Pde4d	0	1.18056	0.995	0.559	0	3
Clvs1	0	1.17796	0.901	0.168	0	3
Osbpl3	0	1.1717	0.842	0.095	0	3
B230334C09Rik	0	1.16296	0.834	0.084	0	3
Kctd16	0	1.16283	0.942	0.31	0	3
A230006K03Rik	0	1.15556	0.967	0.227	0	3
Patj	0	1.15555	0.87	0.143	0	3
Prkcd	0	1.14893	0.684	0.052	0	3
Atxn1	0	1.14625	0.99	0.537	0	3
Robo1	0	1.14289	0.996	0.728	0	3
Rgs7bp	0	1.13948	0.94	0.259	0	3
Cntnap2	0	1.13728	0.997	0.331	0	3
Auts2	0	1.13199	0.996	0.768	0	3
Myt1l	0	1.11321	0.977	0.258	0	3
Slc24a3	0	1.11166	0.955	0.345	0	3
Cacnb2	0	1.11124	0.983	0.307	0	3
Necab1	0	1.10811	0.466	0.058	0	3
Kcnj3	0	1.10383	0.902	0.2	0	3
Lrch1	0	1.09411	0.962	0.313	0	3
Ptprn2	0	1.0887	0.98	0.334	0	3
Mctp2	0	1.08605	0.702	0.02	0	3
Cacnb4	0	1.08575	0.977	0.403	0	3
Kcnh7	0	1.08025	0.915	0.232	0	3
Hecw1	0	1.0765	0.94	0.219	0	3
Cntnap5c	0	1.07459	0.655	0.118	0	3
Dlgap1	0	1.06791	0.992	0.493	0	3
Nmnat2	0	1.06325	0.946	0.252	0	3
Nrxn3	0	1.05696	0.969	0.4	0	3
Cpne4	0	1.05452	0.802	0.116	0	3
Amotl1	0	1.05314	0.818	0.086	0	3
Shank2	0	1.04849	0.888	0.177	0	3
Csmd1	0	1.04582	0.996	0.339	0	3
Cacna2d3	0	1.0412	0.904	0.266	0	3
Gria3	0	1.04114	0.873	0.221	0	3
Arpp21	0	1.0381	0.961	0.252	0	3
Tshz2	0	1.03615	0.795	0.16	0	3
Snhg11	0	1.0228	0.999	0.404	0	3
C230004F18Rik	0	1.02201	0.943	0.211	0	3
Adamts19	0	1.01457	0.492	0.02	0	3
Cacna1a	0	1.01344	0.985	0.386	0	3
Atp8a2	0	1.01255	0.953	0.239	0	3
Cadps	0	1.01146	0.989	0.396	0	3
Jakmip1	0	1.00912	0.927	0.226	0	3
Sez6l	0	1.00871	0.875	0.156	0	3
Cntn6	0	1.00524	0.901	0.195	0	3
Prkcg	0	1.00238	0.775	0.067	0	3
Gm32647	0	1.00093	0.411	0.112	0	3
Fam19a2	0	1.00021	0.755	0.128	0	3
Inpp5d	0	2.99077	0.898	0.005	0	4
Tgfbr1	0	2.90742	0.91	0.109	0	4
Hexb	0	2.81932	0.881	0.101	0	4
Fyb	0	2.74584	0.845	0.011	0	4
Dock8	0	2.57304	0.81	0.007	0	4
Runx1	0	2.54627	0.778	0.003	0	4
Ly86	0	2.51918	0.696	0.003	0	4
Dock2	0	2.42522	0.811	0.068	0	4
Ikzf1	0	2.41658	0.761	0.003	0	4
Apbb1ip	0	2.41163	0.804	0.049	0	4
Ctss	0	2.39549	0.75	0.006	0	4
Lyn	0	2.38194	0.834	0.131	0	4
Myo1f	0	2.38059	0.736	0.005	0	4
Lrmda	0	2.2545	0.918	0.386	0	4
Gpnmb	0	2.2412	0.254	0.007	0	4
Csf1r	0	2.23939	0.694	0.003	0	4
Cd84	0	2.23577	0.648	0.002	0	4
Ptprc	0	2.21234	0.699	0.002	0	4
Cx3cr1	0	2.19684	0.662	0.048	0	4
Fli1	0	2.19407	0.735	0.017	0	4
Hpgds	0	2.1904	0.735	0.057	0	4
Epb41l2	0	2.18423	0.861	0.233	0	4
Pde3b	0	2.1745	0.706	0.154	0	4
Arhgap45	0	2.1475	0.671	0.002	0	4
Blnk	0	2.12376	0.666	0.004	0	4
Apobec1	0	2.11105	0.479	0.018	0	4
Srgap2	0	2.0795	0.897	0.451	0	4
Rreb1	0	2.02914	0.825	0.204	0	4
Lgmn	0	2.00776	0.743	0.135	0	4
Mef2c	0	2.00157	0.804	0.262	0	4
Ophn1	0	1.99788	0.771	0.232	0	4
Entpd1	0	1.98236	0.658	0.047	0	4
Itgb5	0	1.98163	0.718	0.085	0	4
P2ry12	0	1.98155	0.629	0.131	0	4
Maml3	0	1.97646	0.819	0.272	0	4
Mertk	0	1.97391	0.82	0.165	0	4
Slco2b1	0	1.97302	0.528	0.006	0	4
Ldlrad4	0	1.96265	0.896	0.43	0	4
C1qa	0	1.95977	0.575	0.005	0	4
Mef2a	0	1.958	0.914	0.491	0	4
Lair1	0	1.9563	0.64	0.035	0	4
Pag1	0	1.93673	0.809	0.299	0	4
Arhgap22	0	1.92418	0.639	0.094	0	4
Sirpa	0	1.91525	0.703	0.133	0	4
Csf3r	0	1.90665	0.599	0.002	0	4
Unc93b1	0	1.89852	0.63	0.02	0	4
Tgfbr2	0	1.89393	0.632	0.03	0	4
Arhgap15	0	1.89149	0.461	0.037	0	4
Siglech	0	1.87087	0.45	0.001	0	4
Tbxas1	0	1.86225	0.594	0.025	0	4
C1qc	0	1.85611	0.564	0.004	0	4
Plcl2	0	1.85362	0.752	0.241	0	4
Adap2	0	1.85278	0.621	0.012	0	4
Lhfpl2	0	1.84845	0.641	0.072	0	4
Lpcat2	0	1.8381	0.639	0.094	0	4
C1qb	0	1.82922	0.557	0.004	0	4
Cyth4	0	1.82743	0.584	0.002	0	4
Selplg	0	1.82421	0.475	0.003	0	4
4933406I18Rik	0	1.80074	0.635	0.198	0	4
Gm2245	0	1.79812	0.512	0.002	0	4
Nav2	0	1.79609	0.927	0.607	0	4
Cst3	0	1.76462	0.705	0.207	0	4
Cfh	0	1.76131	0.561	0.016	0	4
Ctsd	0	1.74644	0.428	0.034	0	4
Anxa3	0	1.72675	0.526	0.006	0	4
Arhgap24	0	1.72526	0.634	0.235	0	4
Lysmd4	0	1.71505	0.751	0.327	0	4
Rapgef5	0	1.70222	0.718	0.226	0	4
Gpr34	0	1.69508	0.472	0.015	0	4
Zfp710	0	1.68601	0.611	0.127	0	4
Pik3ap1	0	1.67616	0.509	0.004	0	4
Tanc2	0	1.67307	0.934	0.64	0	4
Anapc15	0	1.67125	0.457	0.021	0	4
Ankrd44	0	1.66698	0.764	0.237	0	4
Plcg2	0	1.65829	0.525	0.01	0	4
Ivns1abp	0	1.63289	0.581	0.102	0	4
Mbnl1	0	1.61798	0.868	0.477	0	4
Ctsb	0	1.6122	0.552	0.173	0	4
Gm10790	0	1.60412	0.367	0.001	0	4
Nckap1l	0	1.60331	0.493	0.002	0	4
Abca9	0	1.60011	0.467	0.01	0	4
AU020206	0	1.5999	0.474	0.004	0	4
Fgd2	0	1.59679	0.44	0.002	0	4
E230029C05Rik	0	1.59426	0.365	0.03	0	4
Gm26740	0	1.59142	0.434	0.004	0	4
Tmcc3	0	1.57798	0.914	0.589	0	4
Rbm47	0	1.57407	0.52	0.015	0	4
Ccnd3	0	1.5709	0.576	0.133	0	4
Gab2	0	1.57034	0.848	0.471	0	4
Serinc3	0	1.56711	0.6	0.145	0	4
Lyst	0	1.54695	0.542	0.3	0	4
Cd37	0	1.54031	0.475	0.001	0	4
Mctp1	0	1.53685	0.627	0.171	0	4
Plek	0	1.53516	0.469	0.078	0	4
Cd86	0	1.53463	0.436	0.001	0	4
Chn2	0	1.52293	0.666	0.202	0	4
Snx29	0	1.51923	0.849	0.49	0	4
0610040J01Rik	0	1.51196	0.446	0.061	0	4
Ppm1h	0	1.50991	0.753	0.355	0	4
Fnip2	0	1.50829	0.57	0.298	0	4
Pou2f2	0	1.50115	0.477	0.073	0	4
P3h2	0	1.49508	0.416	0.065	0	4
Arhgap25	0	1.49383	0.447	0.002	0	4
Tns3	0	1.49015	0.683	0.174	0	4
Gm2629	0	1.4884	0.366	0	0	4
Abhd12	0	1.48684	0.669	0.28	0	4
Fcrls	0	1.48611	0.415	0.001	0	4
Smap2	0	1.48589	0.586	0.193	0	4
Havcr2	0	1.48513	0.444	0.002	0	4
8030442B05Rik	0	1.47792	0.383	0.02	0	4
Man1c1	0	1.47227	0.537	0.132	0	4
Adap2os	0	1.46971	0.437	0.007	0	4
Numb	0	1.46969	0.663	0.357	0	4
Pnpla7	0	1.46241	0.622	0.167	0	4
Mgat4a	0	1.46047	0.522	0.146	0	4
Rgs10	0	1.45705	0.424	0.016	0	4
Slc9a9	0	1.45537	0.788	0.403	0	4
Vsir	0	1.45514	0.437	0.019	0	4
Il6ra	0	1.45232	0.43	0.013	0	4
Sipa1l2	0	1.44443	0.567	0.151	0	4
Hk2	0	1.43423	0.422	0.005	0	4
Maf	0	1.42593	0.435	0.035	0	4
Gm5086	0	1.42441	0.406	0.008	0	4
Ifitm10	0	1.41724	0.395	0.038	0	4
Trem2	0	1.41408	0.424	0.002	0	4
Plxdc2	0	1.40381	0.893	0.657	0	4
Fam102b	0	1.40186	0.396	0.056	0	4
P2ry6	0	1.40021	0.405	0.001	0	4
Skap2	0	1.39851	0.675	0.219	0	4
Pros1	0	1.39011	0.445	0.04	0	4
Rnf180	0	1.38582	0.573	0.21	0	4
St3gal6	0	1.38332	0.499	0.12	0	4
Mylip	0	1.3801	0.432	0.042	0	4
Akap13	0	1.36643	0.662	0.256	0	4
Dleu2	0	1.36567	0.462	0.13	0	4
Lcp1	0	1.36493	0.425	0.027	0	4
Dock11	0	1.3576	0.48	0.098	0	4
Dock4	0	1.35511	0.924	0.62	0	4
Gsap	0	1.34986	0.488	0.074	0	4
Otulinl	0	1.34915	0.368	0.005	0	4
Lcp2	0	1.34574	0.393	0.002	0	4
Snx24	0	1.34348	0.653	0.331	0	4
Laptm5	0	1.34263	0.396	0.002	0	4
Bin2	0	1.34232	0.37	0.001	0	4
Frrs1	0	1.3384	0.412	0.028	0	4
Cflar	0	1.33792	0.467	0.057	0	4
Rrbp1	0	1.33759	0.669	0.247	0	4
Ptk2b	0	1.33653	0.446	0.083	0	4
Etv6	0	1.33273	0.653	0.272	0	4
Cttnbp2nl	0	1.33109	0.557	0.152	0	4
Ctsz	0	1.32599	0.414	0.029	0	4
Lrrk1	0	1.32301	0.414	0.016	0	4
Zfhx3	0	1.32237	0.864	0.397	0	4
Tbc1d22a	0	1.31734	0.564	0.172	0	4
B4galt1	0	1.31517	0.401	0.027	0	4
Basp1	0	1.31485	0.505	0.188	0	4
Gns	0	1.31448	0.534	0.179	0	4
Capn3	0	1.30989	0.348	0.016	0	4
Nlrp1b	0	1.30872	0.379	0.005	0	4
Bmp2k	0	1.30361	0.688	0.27	0	4
Ctsh	0	1.30335	0.396	0.008	0	4
Golm1	0	1.30101	0.382	0.01	0	4
Adgre1	0	1.29584	0.357	0.003	0	4
Dapp1	0	1.29205	0.374	0.015	0	4
Mir142hg	0	1.29009	0.372	0.003	0	4
Plekho1	0	1.2897	0.416	0.044	0	4
Tec	0	1.287	0.396	0.01	0	4
Nrros	0	1.28359	0.419	0.036	0	4
Fmnl3	0	1.28316	0.415	0.037	0	4
Cdh23	0	1.282	0.35	0.02	0	4
Diaph2	0	1.28144	0.824	0.527	0	4
Tlr7	0	1.27892	0.353	0.001	0	4
Cyfip1	0	1.2664	0.593	0.261	0	4
Hck	0	1.25942	0.357	0.022	0	4
Fam49b	0	1.25469	0.799	0.496	0	4
Il10ra	0	1.2545	0.351	0.001	0	4
Tnfrsf11a	0	1.25367	0.384	0.072	0	4
Rhoh	0	1.25302	0.351	0.001	0	4
Ptprj	0	1.24197	0.729	0.41	0	4
Wdfy4	0	1.24116	0.362	0.007	0	4
Elk3	0	1.23662	0.404	0.042	0	4
Ski	0	1.23351	0.53	0.18	0	4
Btk	0	1.23061	0.349	0.002	0	4
Cd9	0	1.22912	0.495	0.119	0	4
Rap1gds1	0	1.2271	0.738	0.415	0	4
Cd180	0	1.22697	0.435	0.086	0	4
Spi1	0	1.2195	0.336	0.001	0	4
Mir99ahg	0	1.21906	0.481	0.181	0	4
Irak2	0	1.21271	0.54	0.131	0	4
Cux1	0	1.20927	0.683	0.408	0	4
Camk1	0	1.20664	0.444	0.109	0	4
Pik3cd	0	1.20655	0.357	0.041	0	4
Fermt3	0	1.20535	0.343	0.01	0	4
Mitf	0	1.20048	0.659	0.336	0	4
Apoe	0	1.19773	0.592	0.413	0	4
Lrch1	0	1.1972	0.726	0.378	0	4
Pik3r5	0	1.19121	0.327	0.004	0	4
Agmo	0	1.18782	0.541	0.171	0	4
Dennd4a	0	1.18525	0.67	0.442	0	4
Slc7a7	0	1.1795	0.322	0.005	0	4
Vrk2	0	1.17941	0.409	0.061	0	4
Rasgrp3	0	1.17916	0.564	0.149	0	4
Man1a	0	1.17778	0.434	0.11	0	4
Wasf2	0	1.17583	0.536	0.185	0	4
Msn	0	1.17566	0.364	0.019	0	4
Syk	0	1.17551	0.331	0.002	0	4
Ptbp3	0	1.17494	0.502	0.149	0	4
Gna15	0	1.17021	0.322	0.001	0	4
Slc7a8	0	1.16864	0.408	0.135	0	4
Cdk6	0	1.16752	0.337	0.047	0	4
Mdfic	0	1.1661	0.274	0.022	0	4
A830008E24Rik	0	1.16605	0.258	0.013	0	4
Fgf13	0	1.16089	0.485	0.276	0	4
Gm16337	0	1.15941	0.355	0.074	0	4
Vav1	0	1.15396	0.332	0.001	0	4
Rcbtb2	0	1.15244	0.448	0.132	0	4
Aim2	0	1.15122	0.431	0.098	0	4
Camk1d	0	1.15049	0.837	0.589	0	4
Rab8b	0	1.14956	0.493	0.174	0	4
4930444A19Rik	0	1.14872	0.401	0.109	0	4
Rcsd1	0	1.14704	0.338	0.035	0	4
Ctsc	0	1.14647	0.305	0.005	0	4
Gm26542	0	1.1447	0.395	0.11	0	4
Elmo1	0	1.14358	0.946	0.649	0	4
Cd33	0	1.1425	0.334	0	0	4
Arhgap17	0	1.14108	0.549	0.232	0	4
Sat1	0	1.14101	0.517	0.157	0	4
Mknk1	0	1.13929	0.399	0.075	0	4
Samsn1	0	1.13897	0.312	0.005	0	4
Abi3	0	1.13704	0.297	0.001	0	4
Pmepa1	0	1.13228	0.351	0.082	0	4
Rftn1	0	1.13183	0.474	0.166	0	4
Ptgs1	0	1.13159	0.289	0.007	0	4
Atp8a2	0	1.13029	0.57	0.315	0	4
Gng2	0	1.12935	0.438	0.18	0	4
A630001G21Rik	0	1.12495	0.321	0.002	0	4
Nrip1	0	1.12199	0.515	0.21	0	4
Epsti1	0	1.12138	0.302	0.03	0	4
Itgam	0	1.12071	0.285	0	0	4
Zfp652	0	1.11365	0.54	0.269	0	4
Plgrkt	0	1.11235	0.41	0.102	0	4
Zswim6	0	1.11212	0.372	0.106	0	4
Ntpcr	0	1.10884	0.31	0.011	0	4
Rassf3	0	1.10876	0.378	0.112	0	4
Znrf2	0	1.10559	0.376	0.077	0	4
Ifngr2	0	1.10553	0.336	0.035	0	4
Lrguk	0	1.10525	0.311	0.031	0	4
Usp12	0	1.10037	0.405	0.117	0	4
Cd300c2	0	1.10008	0.316	0.001	0	4
Ssh2	0	1.09934	0.865	0.652	0	4
Nek7	0	1.09781	0.566	0.221	0	4
Mafb	0	1.09679	0.297	0.005	0	4
Fcer1g	0	1.09578	0.31	0.003	0	4
Asph	0	1.09547	0.49	0.228	0	4
Cd48	0	1.09081	0.289	0.001	0	4
Slc12a6	0	1.08969	0.385	0.113	0	4
Nuak1	0	1.08859	0.376	0.094	0	4
Syngr1	0	1.08645	0.391	0.128	0	4
F11r	0	1.08611	0.295	0.014	0	4
Ttc28	0	1.08183	0.646	0.324	0	4
Arhgap30	0	1.08078	0.311	0.001	0	4
Grb2	0	1.07928	0.483	0.187	0	4
Nek6	0	1.07783	0.324	0.036	0	4
Tbc1d9	0	1.07694	0.392	0.134	0	4
Nfe2l2	0	1.07621	0.383	0.078	0	4
Soga1	0	1.07486	0.478	0.197	0	4
Klhl6	0	1.07442	0.289	0.001	0	4
Large1	0	1.07239	0.727	0.495	0	4
Zmiz1	0	1.07143	0.583	0.265	0	4
P2rx7	0	1.06675	0.391	0.09	0	4
Lacc1	0	1.06603	0.307	0.016	0	4
Acer3	0	1.06521	0.539	0.302	0	4
Man2b1	0	1.06398	0.356	0.077	0	4
Slc8a1	0	1.0634	0.902	0.64	0	4
Stab1	0	1.05946	0.256	0.001	0	4
Ubash3b	0	1.05913	0.678	0.322	0	4
Gtf2h2	0	1.0573	0.391	0.126	0	4
Lmo2	0	1.05442	0.32	0.016	0	4
Snx5	0	1.05088	0.376	0.093	0	4
Casp8	0	1.04982	0.3	0.006	0	4
Lgals9	0	1.04854	0.283	0.005	0	4
Olfr111	0	1.0454	0.255	0.001	0	4
Ppcdc	0	1.04492	0.414	0.134	0	4
Cmtm7	0	1.04305	0.277	0.018	0	4
Mlph	0	1.04295	0.276	0.003	0	4
Itpr2	0	1.04119	0.575	0.212	0	4
Tcirg1	0	1.04066	0.332	0.025	0	4
Phyhd1	0	1.03646	0.299	0.031	0	4
Ehd4	0	1.03247	0.3	0.033	0	4
Prkch	0	1.03243	0.386	0.119	0	4
Cotl1	0	1.02716	0.323	0.059	0	4
Sft2d1	0	1.02104	0.433	0.145	0	4
Elf4	0	1.01542	0.271	0.005	0	4
Cerk	0	1.0146	0.607	0.306	0	4
Pla2g4a	0	1.01345	0.37	0.062	0	4
Ptpn1	0	1.01189	0.43	0.205	0	4
Prex1	0	1.01181	0.548	0.21	0	4
Lpxn	0	1.00931	0.277	0.005	0	4
Heatr5a	0	1.00761	0.379	0.115	0	4
Fkbp5	0	1.0048	0.341	0.119	0	4
Apobec3	0	1.00311	0.279	0.015	0	4
Insyn2b	0	1.00238	0.281	0.017	0	4
Tnr	0	3.06117	0.993	0.302	0	5
Vcan	0	2.7013	0.922	0.022	0	5
Lhfpl3	0	2.64638	0.986	0.358	0	5
Xylt1	0	2.5288	0.974	0.274	0	5
Megf11	0	2.35722	0.903	0.067	0	5
Itga9	0	2.34721	0.876	0.032	0	5
Pcdh15	0	2.1183	0.978	0.394	0	5
Dscam	0	2.0677	0.992	0.392	0	5
Ppfibp1	0	2.05677	0.85	0.064	0	5
Pdgfra	0	2.04356	0.796	0.009	0	5
Cacng4	0	2.02984	0.85	0.117	0	5
Slc35f1	0	2.02613	0.971	0.317	0	5
Sgcd	0	2.01625	0.96	0.257	0	5
Gm4876	0	1.97875	0.878	0.13	0	5
Nxph1	0	1.9693	0.952	0.222	0	5
Arhgap31	0	1.94731	0.897	0.111	0	5
Mmp16	0	1.88915	0.912	0.292	0	5
Gm38505	0	1.86075	0.795	0.083	0	5
Sox6	0	1.7777	0.969	0.214	0	5
Kcnip3	0	1.76826	0.792	0.176	0	5
Epn2	0	1.73093	0.958	0.431	0	5
Mir9-3hg	0	1.72577	0.827	0.17	0	5
Kcnh8	0	1.6993	0.738	0.046	0	5
Chst11	0	1.68472	0.855	0.245	0	5
Sema3d	0	1.67647	0.714	0.031	0	5
Nckap5	0	1.64338	0.901	0.22	0	5
Csmd1	0	1.62368	0.992	0.402	0	5
Brinp3	0	1.61078	0.96	0.444	0	5
Cspg5	0	1.59478	0.788	0.201	0	5
Ptprt	0	1.58931	0.955	0.302	0	5
Adam12	0	1.57127	0.723	0.059	0	5
Stk32a	0	1.56154	0.669	0.03	0	5
Opcml	0	1.50724	0.996	0.529	0	5
Ptprz1	0	1.46415	0.967	0.395	0	5
Abhd2	0	1.4527	0.738	0.146	0	5
Ust	0	1.44048	0.721	0.127	0	5
Cspg4	0	1.4327	0.642	0.016	0	5
Sox5	0	1.43231	0.948	0.344	0	5
Myt1	0	1.42731	0.656	0.102	0	5
Sntg1	0	1.41416	0.955	0.406	0	5
Ntn1	0	1.40695	0.607	0.031	0	5
Zeb1	0	1.38889	0.934	0.506	0	5
Calcrl	0	1.36616	0.556	0.021	0	5
Sema5b	0	1.35495	0.609	0.052	0	5
Nav3	0	1.34483	0.973	0.603	0	5
Tmem132d	0	1.32779	0.872	0.25	0	5
Emid1	0	1.32369	0.544	0.008	0	5
Shc4	0	1.32135	0.582	0.04	0	5
Usp24	0	1.31709	0.855	0.386	0	5
Afap1l2	0	1.29357	0.588	0.019	0	5
Csmd2	0	1.28484	0.884	0.329	0	5
Adarb2	0	1.27684	0.973	0.282	0	5
Plpp4	0	1.26438	0.579	0.065	0	5
Fchsd2	0	1.26256	0.893	0.422	0	5
Spon1	0	1.24823	0.827	0.246	0	5
Grin3a	0	1.24821	0.784	0.255	0	5
Gm42948	0	1.24793	0.528	0.059	0	5
Lrrtm4	0	1.24491	0.976	0.314	0	5
Cntn1	0	1.24349	0.96	0.525	0	5
Nrxn2	0	1.22247	0.806	0.322	0	5
Cdh13	0	1.22064	0.826	0.237	0	5
Astn2	0	1.21973	0.938	0.394	0	5
Susd5	0	1.21861	0.504	0.003	0	5
Gm2164	0	1.21074	0.576	0.075	0	5
Rin2	0	1.20818	0.71	0.154	0	5
Lrrc4c	0	1.20572	0.996	0.863	0	5
Nav1	0	1.19774	0.833	0.374	0	5
Anks1b	0	1.16693	0.993	0.628	0	5
6330576A10Rik	0	1.1583	0.491	0.061	0	5
Svil	0	1.15712	0.604	0.111	0	5
Itpr2	0	1.14521	0.786	0.209	0	5
Neu4	0	1.12399	0.467	0.001	0	5
Cask	0	1.1198	0.823	0.417	0	5
Ppp2r2b	0	1.10561	0.935	0.497	0	5
Gm20754	0	1.1043	0.683	0.2	0	5
Olfm2	0	1.10308	0.539	0.121	0	5
Gm32509	0	1.09964	0.302	0.042	0	5
Rtl4	0	1.09643	0.63	0.213	0	5
Zfp462	0	1.09462	0.817	0.401	0	5
Nova1	0	1.09365	0.78	0.305	0	5
Nlgn1	0	1.08671	0.996	0.768	0	5
Neto1	0	1.08554	0.544	0.104	0	5
Ptpre	0	1.07519	0.618	0.135	0	5
Dcc	0	1.06955	0.95	0.461	0	5
Eya1	0	1.06923	0.516	0.05	0	5
Abtb2	0	1.06451	0.672	0.18	0	5
Grm5	0	1.06034	0.925	0.381	0	5
Unc13c	0	1.05272	0.801	0.267	0	5
Maml2	0	1.04911	0.93	0.36	0	5
Grid1	0	1.04662	0.912	0.416	0	5
Ntrk3	0	1.01871	0.825	0.312	0	5
Nmnat2	0	1.01852	0.764	0.323	0	5
Tns3	0	1.01465	0.68	0.178	0	5
Matn4	0	1.01438	0.474	0.028	0	5
mt-Co3	0	2.69088	0.911	0.15	0	6
mt-Atp6	0	2.64537	0.881	0.105	0	6
mt-Co1	0	2.53349	0.868	0.149	0	6
mt-Cytb	0	2.4857	0.838	0.086	0	6
mt-Co2	0	2.41703	0.857	0.114	0	6
mt-Nd4	0	2.27657	0.756	0.07	0	6
1700007G11Rik	0	2.2737	0.265	0.027	0	6
Dnah12	0	2.08638	0.251	0.007	0	6
Spag16	0	1.98918	0.272	0.037	0	6
mt-Nd2	0	1.90169	0.655	0.061	0	6
3300002A11Rik	0	1.82459	0.292	0.042	0	6
mt-Nd1	0	1.73476	0.639	0.065	0	6
Ccdc162	0	1.49417	0.254	0.055	0	6
Adamts20	0	1.45326	0.351	0.128	0	6
Spef2	0	1.34335	0.315	0.075	0	6
Fth1	0	1.16381	0.675	0.32	0	6
mt-Nd5	0	1.08556	0.296	0.02	0	6
Adgrv1	0	1.02589	0.362	0.121	0	6
Kif6	0	1.01566	0.399	0.15	0	6
Ttr	0	3.73222	0.555	0.013	0	7
Htr2c	0	3.41519	0.566	0.201	0	7
Flt1	0	3.20309	0.435	0.011	0	7
Slco1a4	0	3.17942	0.735	0.002	0	7
Mecom	0	2.8516	0.709	0.014	0	7
Bsg	0	2.64347	0.602	0.186	0	7
Adgrl4	0	2.61342	0.401	0.003	0	7
Otx2os1	0	2.44603	0.551	0.063	0	7
Sulf1	0	2.31678	0.535	0.063	0	7
Gmnc	0	2.24648	0.494	0.003	0	7
Spag16	0	2.22647	0.531	0.033	0	7
Slc16a2	0	2.21654	0.712	0.055	0	7
Slco1c1	0	2.21523	0.749	0.074	0	7
Rbm47	0	2.16505	0.536	0.022	0	7
Ptprb	0	2.16361	0.37	0.008	0	7
Col8a1	0	2.12997	0.508	0.039	0	7
Rundc3b	0	2.11917	0.403	0.215	0	7
Ptprg	0	2.1014	0.767	0.442	0	7
Nhsl2	0	2.05931	0.603	0.16	0	7
Vat1l	0	2.0254	0.527	0.121	0	7
Hmcn1	0	2.01412	0.314	0.021	0	7
Sgms1	0	1.96458	0.852	0.429	0	7
Tmem72	0	1.96312	0.513	0.002	0	7
Atp10a	0	1.96209	0.363	0.098	0	7
Pip5k1b	0	1.94602	0.57	0.182	0	7
Stk39	0	1.92652	0.61	0.434	0	7
Enpp2	0	1.92562	0.613	0.436	0	7
Abcb1a	0	1.89549	0.341	0.004	0	7
Col9a3	0	1.86429	0.519	0.055	0	7
Abcc4	0	1.85129	0.483	0.047	0	7
Frmpd4	0	1.85072	0.575	0.339	0	7
Slc4a10	0	1.84454	0.575	0.42	0	7
Trpm3	0	1.83168	0.599	0.42	0	7
Pltp	0	1.8309	0.415	0.02	0	7
Atp2b3	0	1.81383	0.524	0.143	0	7
Prdm16	0	1.80266	0.569	0.088	0	7
Slc2a1	0	1.79595	0.406	0.071	0	7
Cyyr1	0	1.7881	0.347	0.028	0	7
Gpcpd1	0	1.75952	0.594	0.282	0	7
Pdgfd	0	1.75494	0.722	0.076	0	7
Abcg2	0	1.75037	0.359	0.029	0	7
Clic6	0	1.72529	0.491	0.009	0	7
Ebf1	0	1.7252	0.4	0.13	0	7
Ccdc141	0	1.71059	0.731	0.18	0	7
Lef1	0	1.69321	0.716	0.167	0	7
Lrriq1	0	1.69123	0.474	0.029	0	7
Sema3c	0	1.68558	0.344	0.035	0	7
Igf1r	0	1.65616	0.839	0.553	0	7
Cldn5	0	1.65255	0.281	0.001	0	7
Fli1	0	1.64493	0.311	0.035	0	7
Tbc1d9	0	1.63962	0.509	0.136	0	7
Esrrg	0	1.62419	0.572	0.373	0	7
Abhd2	0	1.60692	0.695	0.151	0	7
Fras1	0	1.60626	0.521	0.171	0	7
Cgnl1	0	1.60091	0.582	0.021	0	7
Gm29266	0	1.58069	0.445	0.02	0	7
Palmd	0	1.573	0.491	0.017	0	7
Utrn	0	1.56265	0.755	0.262	0	7
Kl	0	1.54499	0.426	0.004	0	7
Adgrf5	0	1.52688	0.297	0.032	0	7
Pcbp3	0	1.51733	0.552	0.227	0	7
Oca2	0	1.50731	0.407	0.006	0	7
Wdr17	0	1.49853	0.585	0.345	0	7
Tsc22d1	0	1.49585	0.655	0.284	0	7
Paqr5	0	1.49386	0.385	0.005	0	7
Igfbp7	0	1.48544	0.271	0.032	0	7
Nostrin	0	1.48278	0.255	0.003	0	7
Kcnh1	0	1.48242	0.45	0.064	0	7
Itpr1	0	1.48169	0.653	0.32	0	7
Strip2	0	1.46951	0.41	0.054	0	7
Slc6a6	0	1.46458	0.373	0.291	0	7
Tek	0	1.4596	0.3	0.051	0	7
Lmx1a	0	1.45371	0.421	0.004	0	7
Epas1	0	1.45338	0.462	0.082	0	7
Pdzd2	0	1.44784	0.63	0.166	0	7
Sh3rf1	0	1.4468	0.638	0.172	0	7
Slc7a5	0	1.4426	0.253	0.026	0	7
Glis3	0	1.44058	0.529	0.127	0	7
Tbc1d4	0	1.42728	0.342	0.142	0	7
Car12	0	1.42356	0.424	0.01	0	7
Fap	0	1.42195	0.426	0.006	0	7
Slc4a5	0	1.42029	0.433	0.004	0	7
Polk	0	1.41898	0.402	0.106	0	7
Slc39a10	0	1.40577	0.315	0.132	0	7
Etl4	0	1.40268	0.69	0.299	0	7
Pecam1	0	1.38133	0.263	0.011	0	7
Slit2	0	1.3582	0.423	0.118	0	7
Nxn	0	1.35805	0.648	0.136	0	7
Slc7a1	0	1.35421	0.257	0.063	0	7
Syne2	0	1.34622	0.536	0.051	0	7
Wdr78	0	1.33873	0.464	0.103	0	7
Cab39l	0	1.33411	0.587	0.313	0	7
Stim2	0	1.32853	0.58	0.196	0	7
Arhgap31	0	1.32643	0.348	0.127	0	7
Sntb2	0	1.31793	0.527	0.164	0	7
Slc6a20a	0	1.31403	0.4	0.026	0	7
Spock2	0	1.31362	0.319	0.241	0	7
Sntb1	0	1.30737	0.462	0.102	0	7
Frem1	0	1.30621	0.434	0.034	0	7
St3gal6	0	1.3042	0.435	0.127	0	7
Prlr	0	1.28714	0.363	0.048	0	7
Mid1	0	1.28696	0.546	0.174	0	7
Jcad	0	1.28606	0.251	0.018	0	7
Drc7	0	1.27407	0.386	0.003	0	7
Tead1	0	1.27199	0.598	0.181	0	7
Tmtc1	0	1.26467	0.588	0.222	0	7
L3mbtl3	0	1.24284	0.47	0.165	0	7
Kitl	0	1.24071	0.292	0.149	0	7
Myrip	0	1.23385	0.596	0.24	0	7
Ablim1	0	1.23195	0.77	0.392	0	7
Mpp7	0	1.22675	0.547	0.179	0	7
Rapgef4	0	1.22594	0.702	0.308	0	7
9530026P05Rik	0	1.22076	0.619	0.154	0	7
Heg1	0	1.22002	0.663	0.25	0	7
Baiap2l1	0	1.21378	0.413	0.033	0	7
Prkch	0	1.21215	0.299	0.125	0	7
Nxpe2	0	1.21191	0.254	0.063	0	7
Arhgef3	0	1.21115	0.469	0.106	0	7
Rbms1	0	1.21008	0.707	0.312	0	7
Kcnj13	0	1.20867	0.375	0.055	0	7
Bmp6	0	1.19791	0.41	0.07	0	7
Sh3d19	0	1.19007	0.642	0.461	0	7
Rai14	0	1.18951	0.424	0.028	0	7
Nckap5	0	1.18918	0.592	0.231	0	7
Ror1	0	1.18601	0.454	0.083	0	7
Gulp1	0	1.1851	0.591	0.172	0	7
Pcnx	0	1.17997	0.607	0.289	0	7
Tmem108	0	1.1788	0.549	0.372	0	7
Fhad1	0	1.17836	0.396	0.029	0	7
Tns1	0	1.1775	0.475	0.064	0	7
Ocln	0	1.17668	0.346	0.015	0	7
Itih5	0	1.17534	0.254	0.047	0	7
Mdfic	0	1.17113	0.392	0.024	0	7
Gm4876	0	1.17108	0.53	0.143	0	7
Col4a3bp	0	1.16543	0.563	0.314	0	7
Notch2	0	1.16183	0.467	0.094	0	7
Id1	0	1.15298	0.284	0.006	0	7
Sptbn1	0	1.14422	0.779	0.649	0	7
Arl4a	0	1.14107	0.368	0.043	0	7
Ptprm	0	1.13845	0.803	0.536	0	7
Arl15	0	1.12648	0.557	0.395	0	7
Cfap69	0	1.11439	0.412	0.119	0	7
Ezr	0	1.11143	0.375	0.019	0	7
Abca4	0	1.11122	0.351	0.01	0	7
Fzd6	0	1.10723	0.333	0.043	0	7
Spag6l	0	1.10448	0.379	0.043	0	7
Sgms2	0	1.10438	0.379	0.049	0	7
Chn2	0	1.09922	0.329	0.215	0	7
Myo5b	0	1.09518	0.343	0.018	0	7
Dnah6	0	1.0933	0.357	0.009	0	7
Luzp1	0	1.09121	0.645	0.306	0	7
Eogt	0	1.0889	0.289	0.052	0	7
Slc23a2	0	1.08866	0.545	0.314	0	7
Shank2	0	1.0796	0.496	0.257	0	7
Ccdc114	0	1.07838	0.383	0.027	0	7
Otx2	0	1.06896	0.358	0.032	0	7
Ccbe1	0	1.06541	0.331	0.027	0	7
Unc13b	0	1.05296	0.5	0.192	0	7
Col4a3	0	1.05048	0.334	0.01	0	7
Sorbs2os	0	1.04856	0.521	0.291	0	7
Agbl4	0	1.0479	0.574	0.4	0	7
Pid1	0	1.03588	0.553	0.391	0	7
Arhgap29	0	1.03089	0.294	0.048	0	7
Rfx3	0	1.02932	0.617	0.441	0	7
Pdzrn3	0	1.027	0.352	0.04	0	7
Gm26542	0	1.01975	0.412	0.114	0	7
Tgfbr3	0	1.01925	0.474	0.142	0	7
Gcnt2	0	1.01682	0.321	0.03	0	7
Vwa3a	0	1.01577	0.341	0.011	0	7
Tgfb2	0	1.01229	0.337	0.053	0	7
Rassf9	0	1.01177	0.281	0.005	0	7
Tgfbr2	0	1.00864	0.412	0.043	0	7
Cfap44	0	1.00644	0.357	0.024	0	7
Slc13a4	0	1.00412	0.333	0.008	0	7
Mapk4	0	1.00305	0.518	0.286	0	7
Pcp4l1	0	1.00271	0.316	0.042	0	7
Tshz2	0	1.00212	0.374	0.233	0	7
Phactr1	0	2.80638	0.975	0.521	0	8
Kcnq5	0	2.43597	0.844	0.176	0	8
Dlgap2	0	2.4027	0.972	0.15	0	8
Rarb	0	2.38464	0.747	0.136	0	8
Nrg1	0	2.22578	0.917	0.297	0	8
Meis2	0	2.18398	0.758	0.086	0	8
Celf2	0	2.17959	0.994	0.601	0	8
Gm10754	0	2.13863	0.743	0.017	0	8
Camk4	0	2.07268	0.825	0.198	0	8
Pde10a	0	1.99489	0.946	0.35	0	8
Rgs9	0	1.97878	0.727	0.047	0	8
Cacna2d3	0	1.9548	0.939	0.331	0	8
Grm5	0	1.94854	0.988	0.386	0	8
Mctp1	0	1.941	0.938	0.174	0	8
Caln1	0	1.87248	0.897	0.138	0	8
Slit3	0	1.86839	0.934	0.188	0	8
Cnksr2	0	1.7722	0.946	0.242	0	8
Neto1	0	1.75849	0.86	0.103	0	8
Ano3	0	1.71075	0.871	0.096	0	8
Cacnb2	0	1.70513	0.973	0.377	0	8
Cntn5	0	1.63699	0.929	0.274	0	8
Dab1	0	1.61541	0.965	0.285	0	8
Ryr3	0	1.61339	0.917	0.29	0	8
Hs6st3	0	1.6083	0.919	0.294	0	8
Gnal	0	1.60277	0.838	0.22	0	8
Dgkb	0	1.59456	0.95	0.418	0	8
Pde7b	0	1.57941	0.856	0.371	0	8
Erc2	0	1.55982	0.991	0.358	0	8
5730522E02Rik	0	1.55901	0.895	0.167	0	8
Cacna1e	0	1.55602	0.95	0.199	0	8
2010300C02Rik	0	1.53795	0.823	0.047	0	8
6530403H02Rik	0	1.53601	0.644	0.01	0	8
Grin2a	0	1.52217	0.97	0.286	0	8
Dach1	0	1.4993	0.708	0.094	0	8
Bcl11b	0	1.47861	0.756	0.03	0	8
Nrxn3	0	1.44633	0.986	0.459	0	8
Arhgap10	0	1.44048	0.715	0.036	0	8
Baiap2	0	1.40984	0.785	0.044	0	8
Rbfox3	0	1.40557	0.932	0.251	0	8
Dlg2	0	1.39605	0.999	0.806	0	8
Csmd1	0	1.3946	0.994	0.408	0	8
Zfp385b	0	1.3852	0.85	0.266	0	8
Cdh9	0	1.37215	0.686	0.054	0	8
Camk2a	0	1.36537	0.902	0.226	0	8
Sgcz	0	1.35988	0.793	0.323	0	8
Ppp3ca	0	1.35866	0.989	0.72	0	8
Sipa1l1	0	1.35291	0.909	0.226	0	8
Myt1l	0	1.34363	0.971	0.333	0	8
Elmod1	0	1.33031	0.859	0.18	0	8
Gabrb3	0	1.32846	0.974	0.346	0	8
9530059O14Rik	0	1.3265	0.888	0.283	0	8
Plppr1	0	1.32016	0.737	0.159	0	8
Dcc	0	1.31416	0.934	0.466	0	8
Robo2	0	1.31305	0.947	0.273	0	8
Ntrk3	0	1.30394	0.954	0.315	0	8
Adcy5	0	1.2953	0.734	0.2	0	8
Pdzd2	0	1.28634	0.781	0.164	0	8
Kcnab1	0	1.28253	0.908	0.46	0	8
Chsy3	0	1.27879	0.816	0.2	0	8
Kctd16	0	1.27623	0.954	0.375	0	8
Gpr158	0	1.27473	0.948	0.454	0	8
Slc2a13	0	1.27043	0.882	0.27	0	8
Reln	0	1.26421	0.545	0.069	0	8
Lrrtm4	0	1.26118	0.978	0.32	0	8
Foxp1	0	1.25712	0.869	0.48	0	8
Lrrc7	0	1.23989	0.988	0.39	0	8
Homer1	0	1.23826	0.732	0.18	0	8
Cacng3	0	1.22351	0.7	0.087	0	8
Syt1	0	1.22267	0.994	0.386	0	8
Fgf14	0	1.22069	0.996	0.568	0	8
Me3	0	1.21778	0.822	0.159	0	8
Galnt13	0	1.19194	0.906	0.314	0	8
Epha6	0	1.19174	0.959	0.298	0	8
Itpr1	0	1.19127	0.85	0.318	0	8
Grin2b	0	1.18279	0.988	0.383	0	8
Atp2b1	0	1.18133	0.956	0.449	0	8
Sv2c	0	1.16261	0.599	0.028	0	8
Dgkh	0	1.16191	0.847	0.246	0	8
Prkcb	0	1.16006	0.898	0.491	0	8
Pcsk2	0	1.15923	0.937	0.302	0	8
Gabrg3	0	1.15833	0.835	0.321	0	8
Ryr2	0	1.15812	0.838	0.202	0	8
Osbpl8	0	1.14877	0.818	0.322	0	8
Prkce	0	1.13882	0.954	0.408	0	8
Rnf150	0	1.12771	0.814	0.247	0	8
Kalrn	0	1.12748	0.983	0.439	0	8
Adamts3	0	1.12461	0.687	0.094	0	8
Arpp21	0	1.12336	0.938	0.326	0	8
Gm28905	0	1.1229	0.666	0.145	0	8
Actn2	0	1.11983	0.594	0.015	0	8
Stxbp5l	0	1.11924	0.939	0.306	0	8
Gprin3	0	1.11116	0.603	0.086	0	8
Gria3	0	1.11068	0.926	0.288	0	8
Lmo7	0	1.11013	0.712	0.081	0	8
Gm15155	0	1.10935	0.586	0.116	0	8
Cpne5	0	1.10688	0.615	0.04	0	8
Alcam	0	1.09986	0.835	0.37	0	8
Gm10848	0	1.09687	0.625	0.046	0	8
Brinp1	0	1.09626	0.93	0.307	0	8
Gria2	0	1.09496	0.989	0.527	0	8
Kcnh1	0	1.0931	0.684	0.061	0	8
Gria1	0	1.09141	0.982	0.417	0	8
Wipf3	0	1.09124	0.644	0.088	0	8
Camk2b	0	1.07978	0.806	0.212	0	8
Sh3rf2	0	1.07902	0.474	0.004	0	8
Lrtm1	0	1.06976	0.644	0.084	0	8
Fam135b	0	1.06933	0.775	0.207	0	8
Gm15810	0	1.06676	0.576	0.015	0	8
Lrrk2	0	1.06284	0.644	0.119	0	8
Unc79	0	1.05362	0.916	0.322	0	8
Rgs7bp	0	1.05096	0.905	0.33	0	8
Foxp2	0	1.04503	0.659	0.217	0	8
Ptk2b	0	1.04077	0.696	0.085	0	8
Gng7	0	1.04012	0.73	0.154	0	8
Fstl4	0	1.03794	0.777	0.164	0	8
Mkl2	0	1.03756	0.875	0.268	0	8
Gsg1l	0	1.03734	0.592	0.064	0	8
Klhl29	0	1.03027	0.901	0.314	0	8
Mpped2	0	1.02034	0.802	0.199	0	8
Frmpd4	0	1.01444	0.953	0.334	0	8
Add2	0	1.01175	0.771	0.194	0	8
Chn1	0	1.01174	0.858	0.312	0	8
Epha7	0	1.0028	0.677	0.212	0	8
D430041D05Rik	0	1.00007	0.796	0.223	0	8
Nwd2	0	3.92802	0.955	0.067	0	9
Kctd8	0	2.79972	0.954	0.136	0	9
Kcnma1	0	2.65914	0.996	0.517	0	9
D130079A08Rik	0	2.61199	0.899	0.007	0	9
Cpne4	0	2.60794	0.945	0.185	0	9
Scube1	0	2.32531	0.82	0.027	0	9
Syt9	0	2.28145	0.804	0.187	0	9
Cacna1e	0	2.17927	0.971	0.2	0	9
Cadps2	0	2.15732	0.826	0.121	0	9
D130009I18Rik	0	2.11257	0.67	0.009	0	9
Cntnap2	0	2.1036	0.999	0.401	0	9
Dach1	0	2.02794	0.895	0.092	0	9
Kcnip1	0	2.00522	0.794	0.157	0	9
Car10	0	1.96332	0.949	0.292	0	9
Pde1a	0	1.92955	0.848	0.097	0	9
Galntl6	0	1.76004	0.885	0.25	0	9
C130073E24Rik	0	1.75638	0.639	0.194	0	9
4930555F03Rik	0	1.75044	0.608	0.159	0	9
Rbms3	0	1.74675	0.974	0.372	0	9
Gfra1	0	1.74625	0.726	0.126	0	9
Syt6	0	1.74486	0.663	0.034	0	9
Thsd7b	0	1.70484	0.699	0.149	0	9
Pld5	0	1.69532	0.738	0.095	0	9
Galnt13	0	1.67123	0.964	0.314	0	9
Ano1	0	1.65095	0.615	0.022	0	9
Slc2a13	0	1.64353	0.891	0.271	0	9
St6galnac5	0	1.64145	0.82	0.192	0	9
Col25a1	0	1.62661	0.667	0.17	0	9
Frmpd4	0	1.61503	0.953	0.334	0	9
Nrp2	0	1.61312	0.823	0.123	0	9
Erc2	0	1.59633	0.992	0.358	0	9
Stxbp5l	0	1.58373	0.902	0.308	0	9
Pde11a	0	1.57091	0.343	0.026	0	9
Gm45881	0	1.56449	0.821	0.182	0	9
Slit2	0	1.54386	0.7	0.115	0	9
Gm29478	0	1.53156	0.585	0.054	0	9
Asic2	0	1.52855	0.707	0.437	0	9
Kcnh8	0	1.50418	0.591	0.056	0	9
Dpp6	0	1.49952	0.997	0.459	0	9
Gm26905	0	1.47823	0.648	0.125	0	9
Klhl1	0	1.46215	0.727	0.08	0	9
Cdh8	0	1.46077	0.871	0.349	0	9
Cntnap4	0	1.44854	0.788	0.177	0	9
Pigk	0	1.43792	0.825	0.273	0	9
Fat3	0	1.43729	0.931	0.459	0	9
Kcnh5	0	1.42216	0.75	0.157	0	9
Ptprr	0	1.4215	0.782	0.191	0	9
Pcsk2	0	1.39757	0.941	0.302	0	9
Tmem131l	0	1.3937	0.712	0.095	0	9
Mtus2	0	1.37331	0.788	0.272	0	9
Ryr2	0	1.37128	0.844	0.203	0	9
Mgat4c	0	1.36778	0.985	0.414	0	9
Vav3	0	1.35478	0.885	0.336	0	9
Gm45321	0	1.35473	0.515	0.126	0	9
Cdk14	0	1.34963	0.959	0.455	0	9
Apba1	0	1.33917	0.962	0.522	0	9
Fam19a1	0	1.33765	0.642	0.156	0	9
Cnnm2	0	1.33536	0.793	0.289	0	9
Pam	0	1.32351	0.95	0.446	0	9
Ptprn2	0	1.30305	0.982	0.402	0	9
A330008L17Rik	0	1.3019	0.666	0.192	0	9
Sntg1	0	1.30099	0.981	0.412	0	9
Grip1	0	1.29407	0.937	0.337	0	9
Robo3	0	1.28605	0.49	0.004	0	9
Klhl29	0	1.27142	0.764	0.317	0	9
Msi2	0	1.25557	0.982	0.631	0	9
Gm2516	0	1.25532	0.487	0.112	0	9
Thsd7a	0	1.25468	0.916	0.437	0	9
Epha6	0	1.25208	0.723	0.302	0	9
Trpm3	0	1.24937	0.983	0.414	0	9
Kcnd2	0	1.24872	0.955	0.575	0	9
Pde4d	0	1.24092	0.988	0.605	0	9
Oprm1	0	1.24033	0.47	0.093	0	9
Nrg3	0	1.23348	0.998	0.424	0	9
Gria1	0	1.23206	0.98	0.417	0	9
Snhg11	0	1.22392	1	0.467	0	9
Srrm3	0	1.21645	0.825	0.246	0	9
Sema3e	0	1.19247	0.569	0.083	0	9
Olfm3	0	1.18332	0.715	0.244	0	9
Tspan18	0	1.18278	0.331	0.019	0	9
Lrrc3b	0	1.1788	0.593	0.131	0	9
Tspan13	0	1.17548	0.645	0.123	0	9
Pou6f2	0	1.17127	0.599	0.106	0	9
Opcml	0	1.17109	0.955	0.534	0	9
Rapgef4	0	1.15242	0.721	0.308	0	9
Gm45323	0	1.15146	0.458	0.111	0	9
Fgf14	0	1.1442	0.998	0.568	0	9
Pbx3	0	1.14147	0.758	0.215	0	9
Ano3	0	1.12769	0.522	0.102	0	9
Dpp10	0	1.12569	0.928	0.343	0	9
Htr4	0	1.12375	0.461	0.07	0	9
Celf4	0	1.11809	0.854	0.285	0	9
Cep112	0	1.11443	0.814	0.266	0	9
Gm12128	0	1.1109	0.329	0.008	0	9
Nrg1	0	1.11086	0.935	0.297	0	9
Nrg3os	0	1.10749	0.907	0.301	0	9
AC154782.1	0	1.09968	0.689	0.117	0	9
Gm20642	0	1.09136	0.89	0.293	0	9
Tmem163	0	1.08933	0.701	0.233	0	9
C530008M17Rik	0	1.08629	0.824	0.31	0	9
Rasgef1b	0	1.08002	0.831	0.29	0	9
Tenm2	0	1.0694	0.867	0.558	0	9
Rit2	0	1.06273	0.871	0.302	0	9
Tnr	0	1.059	0.908	0.31	0	9
Dok6	0	1.05355	0.899	0.355	0	9
Necab2	0	1.05259	0.527	0.04	0	9
Pbx1	0	1.04167	0.967	0.605	0	9
Ror2	0	1.03275	0.419	0.017	0	9
Scn3a	0	1.03183	0.717	0.206	0	9
Gabbr2	0	1.03129	0.881	0.437	0	9
Zfp618	0	1.03085	0.608	0.114	0	9
Enox2	0	1.02588	0.67	0.231	0	9
Sv2b	0	1.02302	0.652	0.15	0	9
Egfem1	0	1.01498	0.727	0.297	0	9
Lcorl	0	1.00983	0.805	0.363	0	9
A230057D06Rik	0	1.0074	0.956	0.506	0	9
Macrod2	0	1.0052	0.976	0.656	0	9
Hs3st4	0	2.27648	0.963	0.133	0	10
Etl4	0	2.26757	0.997	0.296	0	10
Foxp2	0	2.10991	0.989	0.213	0	10
Nxph1	0	1.93278	0.993	0.23	0	10
Rbfox1	0	1.88019	1	0.473	0	10
Lhfpl3	0	1.819	0.997	0.365	0	10
Htr1f	0	1.79684	0.838	0.083	0	10
Lypd6b	0	1.77183	0.911	0.056	0	10
Kcnq5	0	1.70294	0.965	0.176	0	10
Cdh13	0	1.64683	0.938	0.242	0	10
Cacna2d3	0	1.60882	0.961	0.332	0	10
A330008L17Rik	0	1.58064	0.901	0.189	0	10
Galnt13	0	1.54999	0.984	0.314	0	10
Dab1	0	1.52046	0.963	0.287	0	10
Elavl2	0	1.50917	0.946	0.242	0	10
Lrfn5	0	1.50424	0.997	0.353	0	10
Lrrtm4	0	1.4418	0.992	0.321	0	10
Dpp6	0	1.42247	0.997	0.46	0	10
Cntnap5c	0	1.41635	0.824	0.172	0	10
Klhl29	0	1.40184	0.961	0.314	0	10
A830018L16Rik	0	1.39	0.862	0.172	0	10
Ralyl	0	1.38043	0.997	0.547	0	10
Grm8	0	1.37825	0.933	0.201	0	10
Atrnl1	0	1.37153	0.953	0.365	0	10
Hs3st5	0	1.33289	0.9	0.202	0	10
Prr16	0	1.3323	0.927	0.201	0	10
Gm28928	0	1.32449	0.309	0.054	0	10
Cdh8	0	1.31241	0.977	0.348	0	10
Gabrg3	0	1.30773	0.975	0.32	0	10
Stxbp6	0	1.30457	0.941	0.371	0	10
Syt1	0	1.29785	0.999	0.387	0	10
Sgcd	0	1.27591	0.913	0.266	0	10
Htr7	0	1.26182	0.832	0.108	0	10
Fam189a1	0	1.25062	0.907	0.237	0	10
Gulp1	0	1.23872	0.815	0.17	0	10
Cntnap5a	0	1.22443	0.937	0.235	0	10
Ryr2	0	1.21728	0.919	0.203	0	10
Pdzrn4	0	1.21228	0.83	0.206	0	10
Snhg11	0	1.20237	1	0.467	0	10
Nwd2	0	1.19426	0.817	0.07	0	10
Gpc6	0	1.19185	0.964	0.345	0	10
Megf11	0	1.18282	0.541	0.081	0	10
Kcnh7	0	1.16745	0.961	0.304	0	10
Kirrel3	0	1.16242	0.976	0.623	0	10
Unc13b	0	1.15867	0.852	0.188	0	10
Cntnap4	0	1.15806	0.826	0.177	0	10
A230006K03Rik	0	1.15702	0.979	0.305	0	10
Meg3	0	1.1495	1	0.447	0	10
Egfem1	0	1.14561	0.868	0.295	0	10
Grid1	0	1.14529	0.95	0.421	0	10
Dlgap1	0	1.14427	0.995	0.545	0	10
Kitl	0	1.13431	0.827	0.142	0	10
Brinp3	0	1.12954	0.97	0.45	0	10
Fam135b	0	1.12536	0.873	0.206	0	10
Hdac9	0	1.12346	0.992	0.455	0	10
Vav3	0	1.12073	0.864	0.337	0	10
Rims2	0	1.11966	0.997	0.513	0	10
Usp29	0	1.1119	0.958	0.305	0	10
Zfp423	0	1.1017	0.897	0.273	0	10
Alk	0	1.09865	0.683	0.203	0	10
Grip1	0	1.09804	0.98	0.337	0	10
Hs6st3	0	1.09236	0.982	0.294	0	10
Gm32647	0	1.09234	0.633	0.14	0	10
1700011I03Rik	0	1.08691	0.578	0.013	0	10
Galnt14	0	1.08444	0.679	0.136	0	10
Ccdc85a	0	1.0777	0.962	0.399	0	10
Dpp10	0	1.07629	0.98	0.342	0	10
Gm28905	0	1.07405	0.773	0.145	0	10
Fgf13	0	1.07365	0.932	0.274	0	10
Agbl4	0	1.05492	0.992	0.394	0	10
Olfm2	0	1.05043	0.786	0.122	0	10
Srrm4	0	1.05007	0.825	0.221	0	10
9530059O14Rik	0	1.04985	0.864	0.285	0	10
Lingo2	0	1.0487	0.988	0.387	0	10
Pde10a	0	1.04025	0.98	0.35	0	10
Grin2a	0	1.03982	0.957	0.288	0	10
Rhbdl3	0	1.03932	0.72	0.082	0	10
Opcml	0	1.02719	0.986	0.534	0	10
D430041D05Rik	0	1.0174	0.853	0.223	0	10
Zfhx3	0	1.0121	0.978	0.404	0	10
Map1b	0	1.00765	0.961	0.368	0	10
Cemip	0	3.2513	0.606	0.05	0	11
Cped1	0	3.21692	0.925	0.055	0	11
Slc7a11	0	3.17192	0.821	0.105	0	11
Lama1	0	3.05259	0.743	0.018	0	11
Ranbp3l	0	3.01228	0.598	0.024	0	11
Slc6a20a	0	2.84414	0.701	0.024	0	11
Adamts12	0	2.72537	0.622	0.015	0	11
Bmp6	0	2.68617	0.646	0.069	0	11
Colec12	0	2.6514	0.773	0.072	0	11
Adam12	0	2.60073	0.518	0.071	0	11
Itih5	0	2.54145	0.631	0.043	0	11
Pdzrn3	0	2.45977	0.701	0.037	0	11
Ror1	0	2.4418	0.69	0.082	0	11
Dcn	0	2.42802	0.603	0.003	0	11
Flrt2	0	2.37801	0.709	0.24	0	11
Tmtc4	0	2.33373	0.663	0.095	0	11
Col4a6	0	2.32236	0.584	0.009	0	11
Slc6a13	0	2.28128	0.595	0.002	0	11
9530026P05Rik	0	2.21949	0.836	0.154	0	11
Col4a5	0	2.21537	0.586	0.039	0	11
Arhgap29	0	2.18864	0.681	0.044	0	11
Cp	0	2.14408	0.605	0.059	0	11
Aox3	0	2.13238	0.512	0.002	0	11
Cfh	0	2.12471	0.598	0.027	0	11
Col23a1	0	2.11731	0.473	0.019	0	11
Bicc1	0	2.10054	0.776	0.243	0	11
Pde1a	0	2.10033	0.679	0.101	0	11
Kcnk2	0	2.06259	0.594	0.103	0	11
Gm26719	0	2.04414	0.503	0.008	0	11
Eya1	0	2.04368	0.619	0.054	0	11
Apod	0	2.03703	0.814	0.284	0	11
Arhgap6	0	2.01932	0.64	0.087	0	11
Eya2	0	1.99576	0.512	0.009	0	11
Prkag2	0	1.89528	0.55	0.253	0	11
Tgfbr3	0	1.79262	0.62	0.142	0	11
Dcdc2a	0	1.77067	0.392	0.03	0	11
Plxna2	0	1.7647	0.501	0.198	0	11
Svil	0	1.76236	0.599	0.118	0	11
Uaca	0	1.75045	0.484	0.02	0	11
Rbms1	0	1.71819	0.764	0.313	0	11
Ust	0	1.71281	0.599	0.137	0	11
Ptpn13	0	1.71208	0.625	0.135	0	11
Aldh1a2	0	1.68276	0.363	0.001	0	11
Alcam	0	1.6809	0.549	0.375	0	11
Ror2	0	1.67518	0.404	0.018	0	11
Ptn	0	1.65448	0.801	0.464	0	11
Enpp1	0	1.65324	0.398	0.033	0	11
Lrrk1	0	1.6458	0.462	0.023	0	11
Pdgfra	0	1.64028	0.413	0.025	0	11
Dlc1	0	1.60773	0.763	0.334	0	11
Nr2f2	0	1.59748	0.48	0.086	0	11
Lamc1	0	1.57742	0.541	0.181	0	11
Sulf1	0	1.57284	0.485	0.066	0	11
Rin2	0	1.56263	0.587	0.163	0	11
Clmp	0	1.55391	0.475	0.131	0	11
Utrn	0	1.5487	0.751	0.265	0	11
Ptgds	0	1.54784	0.606	0.255	0	11
Tbx18	0	1.52176	0.356	0.001	0	11
Ldb2	0	1.52082	0.499	0.175	0	11
Rbpms	0	1.52009	0.455	0.026	0	11
Atp1a2	0	1.51574	0.794	0.229	0	11
Sned1	0	1.51493	0.468	0.157	0	11
Rbms3	0	1.49869	0.811	0.375	0	11
Slc1a3	0	1.48391	0.724	0.276	0	11
Slc22a8	0	1.48337	0.364	0.007	0	11
Calcrl	0	1.48026	0.386	0.03	0	11
Mill2	0	1.47972	0.394	0.011	0	11
Slc16a12	0	1.46832	0.356	0.022	0	11
Zic4	0	1.46783	0.43	0.065	0	11
Fbxl7	0	1.44841	0.346	0.068	0	11
Kcnt2	0	1.44538	0.48	0.148	0	11
Nupr1	0	1.4441	0.296	0.006	0	11
Col1a2	0	1.43094	0.363	0.011	0	11
Hlf	0	1.42651	0.475	0.182	0	11
Ntrk3	0	1.42529	0.601	0.321	0	11
Slc24a3	0	1.41848	0.721	0.413	0	11
Acss3	0	1.40951	0.453	0.079	0	11
Lpar1	0	1.39067	0.524	0.126	0	11
Gm29683	0	1.38873	0.506	0.135	0	11
Il34	0	1.38377	0.313	0.031	0	11
Mrc2	0	1.36206	0.355	0.023	0	11
Timp3	0	1.34684	0.483	0.253	0	11
Col15a1	0	1.34521	0.254	0.033	0	11
Foxd1	0	1.31143	0.328	0.006	0	11
Lama2	0	1.31049	0.806	0.353	0	11
CT025619.1	0	1.30491	0.604	0.324	0	11
Slc13a4	0	1.293	0.288	0.01	0	11
Akap13	0	1.29287	0.596	0.265	0	11
Phldb2	0	1.29078	0.33	0.056	0	11
Gm29478	0	1.28363	0.336	0.058	0	11
Slc13a3	0	1.27942	0.268	0.021	0	11
Col26a1	0	1.27913	0.337	0.113	0	11
Col13a1	0	1.27886	0.289	0.003	0	11
Efemp1	0	1.27747	0.408	0.082	0	11
Bmp5	0	1.27602	0.281	0.008	0	11
C1qtnf7	0	1.2712	0.252	0.004	0	11
Cgnl1	0	1.26381	0.331	0.027	0	11
Gm14964	0	1.26061	0.352	0.062	0	11
Lama4	0	1.25881	0.313	0.018	0	11
Ghr	0	1.25793	0.546	0.248	0	11
2023-03-06	0	1.25376	0.572	0.327	0	11
Fgfr1	0	1.24564	0.418	0.127	0	11
Gmds	0	1.23788	0.7	0.44	0	11
Abca9	0	1.23199	0.323	0.021	0	11
Diaph2	0	1.22963	0.766	0.534	0	11
Notch2	0	1.22545	0.421	0.096	0	11
Eda	0	1.21978	0.322	0.103	0	11
Gm15261	0	1.21455	0.323	0.047	0	11
Zbtb20	0	1.21428	0.992	0.867	0	11
2023-09-11	0	1.20755	0.405	0.164	0	11
Arhgap20	0	1.2061	0.338	0.145	0	11
Agmo	0	1.19833	0.51	0.179	0	11
Nid1	0	1.19679	0.292	0.008	0	11
Prkg1	0	1.19321	0.615	0.292	0	11
Cpq	0	1.18169	0.572	0.245	0	11
Zic1	0	1.17902	0.345	0.076	0	11
Epha7	0	1.1762	0.418	0.217	0	11
Ston1	0	1.17068	0.286	0.016	0	11
Itpr1	0	1.16701	0.562	0.323	0	11
Tcf4	0	1.16558	0.891	0.648	0	11
Slc7a2	0	1.16246	0.313	0.05	0	11
Grk5	0	1.1548	0.368	0.183	0	11
Sncaip	0	1.15071	0.359	0.186	0	11
Sdk1	0	1.15046	0.305	0.199	0	11
Lamc3	0	1.14321	0.264	0.007	0	11
Bmp7	0	1.14286	0.27	0.019	0	11
Col5a2	0	1.14004	0.264	0.019	0	11
Tmtc1	0	1.13954	0.388	0.227	0	11
Errfi1	0	1.13619	0.27	0.118	0	11
Dab2	0	1.13095	0.326	0.083	0	11
Ptpn14	0	1.12442	0.279	0.014	0	11
Pard3b	0	1.11356	0.587	0.235	0	11
Dse	0	1.1119	0.297	0.05	0	11
Foxp2	0	1.10673	0.518	0.22	0	11
Maf	0	1.10549	0.292	0.045	0	11
Smad3	0	1.10395	0.342	0.084	0	11
Pknox2	0	1.10307	0.383	0.18	0	11
Epha3	0	1.10195	0.268	0.142	0	11
Foxp1	0	1.09584	0.71	0.483	0	11
Ddr2	0	1.08918	0.256	0.007	0	11
Pld1	0	1.08097	0.497	0.2	0	11
Plekhh2	0	1.08036	0.421	0.197	0	11
Zfhx4	0	1.0784	0.549	0.324	0	11
Fkbp5	0	1.07827	0.322	0.123	0	11
Tcte2	0	1.06431	0.337	0.15	0	11
Tshz2	0	1.05186	0.461	0.232	0	11
Kdm7a	0	1.04724	0.399	0.217	0	11
Adamts10	0	1.04539	0.279	0.064	0	11
Sptbn1	0	1.04473	0.781	0.65	0	11
Pds5b	0	1.032	0.481	0.295	0	11
Tead1	0	1.02124	0.439	0.185	0	11
Gm26883	0	1.00543	0.3	0.143	0	11
St5	0	1.00017	0.417	0.197	0	11
Trpm3	2.75474427724595e-315	1.57519	0.521	0.422	7.64138515065255e-311	11
Gpc6	2.5e-282	1.02517	0.557	0.352	6.95e-278	11
Rhoj	3.04e-265	1.00316	0.321	0.121	8.44e-261	11
Atp13a5	0	3.87352	0.949	0.052	0	12
Dlc1	0	3.62547	0.992	0.333	0	12
Vtn	0	3.45443	0.796	0.006	0	12
Pde8b	0	3.10337	0.933	0.267	0	12
Ebf1	0	3.06211	0.95	0.126	0	12
Abcc9	0	2.93687	0.72	0.003	0	12
Cald1	0	2.81265	0.906	0.158	0	12
Pdgfrb	0	2.80418	0.812	0.038	0	12
Slc38a11	0	2.70026	0.701	0.005	0	12
Trpc3	0	2.66663	0.747	0.133	0	12
Slc6a20a	0	2.62835	0.734	0.025	0	12
Igfbp7	0	2.5549	0.663	0.03	0	12
Prkg1	0	2.55381	0.975	0.289	0	12
Arhgap6	0	2.55149	0.735	0.087	0	12
Rgs5	0	2.55027	0.611	0.002	0	12
Phldb2	0	2.49181	0.708	0.053	0	12
Myo1b	0	2.48572	0.752	0.119	0	12
Rbpms	0	2.43097	0.664	0.025	0	12
Tbx3os1	0	2.40545	0.576	0.002	0	12
Adap2	0	2.40281	0.684	0.025	0	12
Gm14005	0	2.38988	0.525	0.006	0	12
Notch3	0	2.35738	0.645	0.067	0	12
Egflam	0	2.3412	0.594	0.019	0	12
Carmn	0	2.32488	0.577	0.001	0	12
Colec12	0	2.31804	0.647	0.075	0	12
Itga1	0	2.31731	0.582	0.012	0	12
Rapgef5	0	2.25409	0.743	0.237	0	12
Dock6	0	2.25136	0.609	0.029	0	12
Gm15261	0	2.24207	0.557	0.045	0	12
Utrn	0	2.23801	0.868	0.265	0	12
Arhgap42	0	2.23297	0.719	0.196	0	12
Ano1	0	2.22499	0.551	0.026	0	12
Airn	0	2.20573	0.617	0.135	0	12
Atp1a2	0	2.15701	0.938	0.229	0	12
Il34	0	2.08277	0.479	0.03	0	12
9530026P05Rik	0	2.04049	0.747	0.157	0	12
Pdzd2	0	2.03434	0.636	0.17	0	12
Sntb1	0	2.00399	0.542	0.104	0	12
Slc16a12	0	1.95464	0.457	0.022	0	12
Gucy1a2	0	1.92287	0.711	0.33	0	12
Lin7a	0	1.92236	0.553	0.196	0	12
Arhgap29	0	1.87155	0.504	0.047	0	12
Cped1	0	1.86225	0.545	0.061	0	12
Ednra	0	1.84952	0.417	0.01	0	12
Trpc4	0	1.82467	0.409	0.037	0	12
Plce1	0	1.8229	0.728	0.175	0	12
Art3	0	1.81253	0.402	0.017	0	12
Gucy1b1	0	1.80686	0.487	0.115	0	12
Gjc1	0	1.80226	0.401	0.028	0	12
Ror1	0	1.79432	0.491	0.086	0	12
Ecm2	0	1.79266	0.404	0.024	0	12
Kcnj8	0	1.73184	0.332	0.001	0	12
2023-09-11	0	1.71812	0.5	0.164	0	12
Adap2os	0	1.71212	0.409	0.018	0	12
Tbc1d1	0	1.70641	0.499	0.149	0	12
Pde3a	0	1.69922	0.318	0.039	0	12
Arhgap10	0	1.69343	0.411	0.044	0	12
Cspg4	0	1.68763	0.402	0.029	0	12
Pid1	0	1.66999	0.718	0.39	0	12
Tns1	0	1.66307	0.459	0.068	0	12
Map3k20	0	1.65484	0.409	0.065	0	12
Lamc1	0	1.65072	0.501	0.182	0	12
Pip5k1b	0	1.64794	0.495	0.186	0	12
Cp	0	1.63742	0.43	0.062	0	12
Stard8	0	1.60234	0.357	0.025	0	12
Ctdspl	0	1.575	0.566	0.25	0	12
Rbms1	0	1.57492	0.634	0.315	0	12
Pten	0	1.57273	0.665	0.384	0	12
Fry	0	1.56283	0.9	0.601	0	12
Nid1	0	1.54912	0.325	0.008	0	12
Slc30a10	0	1.54598	0.406	0.065	0	12
Gcnt2	0	1.53709	0.337	0.032	0	12
Pitpnc1	0	1.53297	0.935	0.477	0	12
Rcsd1	0	1.5304	0.347	0.041	0	12
Fzd6	0	1.52527	0.345	0.045	0	12
Gpc3	0	1.51768	0.29	0.039	0	12
Cgnl1	0	1.51206	0.35	0.028	0	12
Nr2f2	0	1.50781	0.376	0.088	0	12
Igsf8	0	1.50645	0.538	0.256	0	12
Myh9	0	1.50327	0.443	0.14	0	12
Limd1	0	1.49317	0.375	0.087	0	12
Col4a3	0	1.4795	0.295	0.013	0	12
Mrvi1	0	1.47913	0.348	0.069	0	12
Lama4	0	1.46715	0.315	0.018	0	12
Lims1	0	1.46601	0.586	0.347	0	12
Pde5a	0	1.46454	0.309	0.027	0	12
Plxdc1	0	1.46452	0.31	0.047	0	12
Lama2	0	1.45952	0.783	0.354	0	12
Lamc3	0	1.45625	0.293	0.007	0	12
Sox5	0	1.45598	0.756	0.355	0	12
Dcdc2a	0	1.45279	0.285	0.032	0	12
Serpini1	0	1.45053	0.32	0.107	0	12
Cobll1	0	1.44829	0.629	0.247	0	12
St5	0	1.43908	0.485	0.197	0	12
Ptprk	0	1.43377	0.866	0.552	0	12
Pald1	0	1.4268	0.302	0.029	0	12
Gucy1a1	0	1.41405	0.322	0.056	0	12
Sdc2	0	1.41315	0.409	0.165	0	12
Ntn1	0	1.41108	0.293	0.043	0	12
Ptn	0	1.40109	0.708	0.466	0	12
Gpc6	0	1.39633	0.621	0.351	0	12
P2ry14	0	1.3911	0.475	0.266	0	12
Ggt5	0	1.38402	0.273	0.005	0	12
Rgs4	0	1.38346	0.272	0.023	0	12
Uaca	0	1.38334	0.297	0.023	0	12
Carmil1	0	1.37835	0.541	0.346	0	12
Bmp5	0	1.37832	0.264	0.009	0	12
Ccdc141	0	1.36488	0.485	0.187	0	12
Klhl23	0	1.36234	0.297	0.056	0	12
Ets1	0	1.35729	0.289	0.022	0	12
Mylk	0	1.35555	0.319	0.038	0	12
Car4	0	1.34482	0.253	0.023	0	12
Igf2r	0	1.33666	0.312	0.11	0	12
Zic4	0	1.32785	0.299	0.067	0	12
Pld1	0	1.31115	0.474	0.201	0	12
Grm7	0	1.30448	0.942	0.604	0	12
Plxdc2	0	1.30209	0.909	0.662	0	12
Epas1	0	1.28081	0.344	0.086	0	12
Itpr2	0	1.27874	0.492	0.221	0	12
Cyth3	0	1.27586	0.339	0.145	0	12
Diaph2	0	1.27586	0.697	0.536	0	12
Eps8	0	1.24983	0.462	0.242	0	12
Ndst3	0	1.24947	0.301	0.139	0	12
Grk5	0	1.2473	0.347	0.184	0	12
Itpr1	0	1.23905	0.52	0.324	0	12
Gm12002	0	1.23726	0.273	0.077	0	12
Zic1	0	1.22736	0.283	0.078	0	12
Arhgef17	0	1.22691	0.271	0.098	0	12
4833422C13Rik	0	1.20599	0.274	0.089	0	12
Cacna1c	0	1.20113	0.836	0.43	0	12
Slco3a1	0	1.19642	0.62	0.428	0	12
Sptbn1	0	1.19627	0.777	0.65	0	12
Mef2c	0	1.16445	0.468	0.278	0	12
Filip1l	0	1.16314	0.297	0.163	0	12
Pard3b	0	1.16186	0.516	0.237	0	12
Gm17276	0	1.14845	0.297	0.167	0	12
Plekhg3	0	1.1382	0.411	0.154	0	12
Galnt17	0	1.13778	0.466	0.316	0	12
Snrk	0	1.13455	0.353	0.205	0	12
Apbb2	0	1.1288	0.758	0.632	0	12
Grm3	0	1.1244	0.857	0.674	0	12
Tmod3	0	1.12321	0.285	0.127	0	12
Raph1	0	1.11863	0.35	0.251	0	12
Fam118b	0	1.11825	0.262	0.129	0	12
Grb10	0	1.11583	0.313	0.22	0	12
Psd3	0	1.11129	0.613	0.507	0	12
Gpcpd1	0	1.10304	0.421	0.287	0	12
Cenpp	0	1.07532	0.272	0.137	0	12
Ptpn9	0	1.07411	0.376	0.294	0	12
Pitpnm2	0	1.04211	0.283	0.191	0	12
Rbms3	0	1.01527	0.642	0.378	0	12
Inpp4b	1.16916018013428e-310	1.01525	0.755	0.383	3.24e-306	12
Maml2	1.71e-284	1.01986	0.675	0.371	4.73e-280	12
Svil	3.43e-281	1.05027	0.3	0.122	9.52e-277	12
Lhfp	4.51e-258	1.00359	0.582	0.326	1.25e-253	12
Dach1	5.41e-210	1.12441	0.279	0.102	1.5e-205	12
Hs3st4	0	3.209	0.995	0.136	0	13
Gm28928	0	2.85239	0.885	0.049	0	13
Asic2	0	2.42921	0.993	0.436	0	13
Kcnmb2	0	2.40771	0.985	0.124	0	13
Galntl6	0	2.38278	0.996	0.252	0	13
Kcnip1	0	2.11008	0.967	0.159	0	13
Gm26905	0	2.07753	0.963	0.125	0	13
Il1rapl2	0	2.04534	0.826	0.103	0	13
Slc35f1	0	2.04518	0.99	0.327	0	13
Ak5	0	2.03215	0.941	0.191	0	13
Cdh13	0	1.93802	0.944	0.245	0	13
Egfem1	0	1.87009	0.97	0.296	0	13
Sgcz	0	1.85542	0.99	0.324	0	13
Slc44a5	0	1.85301	0.957	0.093	0	13
Nrxn3	0	1.83209	1	0.462	0	13
Grip1	0	1.78743	0.991	0.34	0	13
Nrg1	0	1.78239	0.908	0.301	0	13
Etl4	0	1.74506	0.988	0.299	0	13
Fam155a	0	1.71479	0.999	0.412	0	13
Esrrg	0	1.70197	0.993	0.37	0	13
Nxph1	0	1.66868	0.974	0.233	0	13
Meis2	0	1.6547	0.886	0.088	0	13
Myo16	0	1.6388	0.944	0.14	0	13
Tenm1	0	1.63659	0.99	0.316	0	13
Mmp16	0	1.61709	0.973	0.301	0	13
Dlgap1	0	1.59332	0.997	0.547	0	13
Zfp804a	0	1.57154	0.98	0.283	0	13
Pdzd2	0	1.56597	0.944	0.167	0	13
Btbd11	0	1.55611	0.956	0.252	0	13
Kcnh7	0	1.52821	0.979	0.306	0	13
Gad2	0	1.52528	0.891	0.074	0	13
Zfpm2	0	1.46721	0.971	0.301	0	13
Robo2	0	1.45242	0.954	0.277	0	13
Scn3a	0	1.41235	0.899	0.206	0	13
Gabrg3	0	1.40521	0.973	0.322	0	13
5530401A14Rik	0	1.40109	0.828	0.076	0	13
Gad1	0	1.38515	0.807	0.056	0	13
Ptprt	0	1.34988	0.976	0.312	0	13
Prkg1	0	1.32881	0.945	0.289	0	13
Rnf144b	0	1.32325	0.791	0.051	0	13
Kcnma1	0	1.29181	0.997	0.519	0	13
Gpc6	0	1.28824	0.91	0.348	0	13
Kctd16	0	1.28648	0.966	0.379	0	13
Hs3st5	0	1.26852	0.882	0.205	0	13
Chrm2	0	1.26671	0.853	0.149	0	13
Agbl4	0	1.26547	0.99	0.397	0	13
Cacna2d3	0	1.26359	0.981	0.335	0	13
Galnt13	0	1.2634	0.976	0.317	0	13
Ubash3b	0	1.26262	0.98	0.327	0	13
Kcnj3	0	1.26047	0.935	0.276	0	13
Slc2a13	0	1.25817	0.951	0.273	0	13
Fign	0	1.24728	0.964	0.325	0	13
Bmper	0	1.23826	0.739	0.058	0	13
Tmem108	0	1.20928	0.973	0.369	0	13
Megf11	0	1.20781	0.726	0.081	0	13
Lrrc4c	0	1.20597	0.999	0.865	0	13
Gm15155	0	1.20507	0.743	0.117	0	13
Gm13629	0	1.2042	0.9	0.223	0	13
Elavl4	0	1.19973	0.876	0.216	0	13
Ptchd4	0	1.19297	0.798	0.233	0	13
Grik3	0	1.18805	0.831	0.122	0	13
Vat1l	0	1.18445	0.832	0.121	0	13
Scn9a	0	1.18215	0.888	0.217	0	13
Adcy1	0	1.17736	0.829	0.135	0	13
Chsy3	0	1.17605	0.639	0.206	0	13
Atrnl1	0	1.17581	0.971	0.367	0	13
Syt1	0	1.17257	0.995	0.389	0	13
Gm11418	0	1.15568	0.698	0.062	0	13
Gria3	0	1.13491	0.946	0.292	0	13
Zbtb7c	0	1.1286	0.732	0.071	0	13
Snhg11	0	1.12561	1	0.469	0	13
Gabra3	0	1.12491	0.809	0.146	0	13
Kcnn2	0	1.1148	0.971	0.394	0	13
Nell2	0	1.10809	0.93	0.285	0	13
Unc5d	0	1.1055	0.644	0.214	0	13
C130073E24Rik	0	1.10044	0.878	0.193	0	13
Rgs6	0	1.09432	0.988	0.352	0	13
Vwc2	0	1.09217	0.806	0.18	0	13
Gm32828	0	1.08137	0.546	0.033	0	13
Zfp385b	0	1.07888	0.926	0.269	0	13
Rab3c	0	1.06252	0.946	0.291	0	13
Olfm3	0	1.05358	0.846	0.245	0	13
Brinp2	0	1.0501	0.839	0.232	0	13
Scn1a	0	1.04898	0.943	0.317	0	13
Gria4	0	1.04693	0.995	0.548	0	13
Meg3	0	1.04623	0.999	0.449	0	13
4930555F03Rik	0	1.03743	0.811	0.159	0	13
Ndst3	0	1.03705	0.768	0.134	0	13
Tmem132c	0	1.03686	0.727	0.106	0	13
Kcnb2	0	1.02684	0.842	0.304	0	13
Fam163a	0	1.02466	0.68	0.105	0	13
Xkr4	0	1.02461	0.997	0.567	0	13
Me3	0	1.02392	0.828	0.163	0	13
Grm8	0	1.02376	0.738	0.207	0	13
Dlg2	0	1.01746	0.999	0.807	0	13
Camta1	0	1.01662	0.985	0.531	0	13
Gfra1	0	1.01536	0.798	0.129	0	13
Ube3a	0	1.00829	0.995	0.539	0	13
Hmcn1	0	1.00638	0.422	0.022	0	13
Atp8a2	0	1.00618	0.941	0.317	0	13

## Sheet: Supp Data 5
Supplementary Data 5: DEGs of mouse microglia cluster 2 of cluster 1 (refer to Fig. 4)
Table of differential expression analysis between microglia cluster 2 vs cluster 1 from snRNAseq of 10-12-month-old WT control, single KO mice (Grn-/-, Mertk-/- and Axl-/- mice) and double KO mice (Grn-/-;Mertk-/-, Grn-/-;Axl-/-).
Gene	p_val	avg_log2FC(cluster 2 vs 1)	pct.1	pct.2	p_val_adj
Apobec1	0	1.91151	0.872	0.365	0
Csmd3	0	-2.5417	0.343	0.839	0
Gpnmb	0	3.50196	0.768	0.08	0
Lyst	0	1.87952	0.864	0.458	0
Plxdc2	0	-1.66326	0.773	0.971	0
Igf1	2.38864213268389e-316	2.23404	0.631	0.094	6.62585441185185e-312
Nav3	2.53542e-297	-1.89825	0.501	0.872	7.033e-293
Apoe	1.60766e-289	1.78583	0.903	0.478	4.4595e-285
Ms4a7	7.60339e-286	2.01731	0.543	0.061	2.10911e-281
Mdfic	3.21073e-280	1.97494	0.654	0.137	8.90625e-276
Fnip2	1.1169e-278	1.6173	0.88	0.483	3.09818e-274
Slco2b1	5.36217e-275	-2.10557	0.163	0.691	1.48741e-270
Srgap2	4.22613e-253	-1.15219	0.849	0.944	1.17229e-248
Siglech	1.90908e-250	-2.12087	0.105	0.612	5.29561e-246
Myo5a	3.76604e-244	1.55768	0.825	0.382	1.04466e-239
Ddhd1	8.0205e-224	1.72765	0.645	0.187	2.22481e-219
Lgals3	3.81694e-223	1.7184	0.428	0.042	1.05878e-218
Adam33	1.53217e-218	2.17265	0.376	0.026	4.25009e-214
Cx3cr1	1.73328e-218	-1.54311	0.409	0.807	4.80793e-214
Plcl1	8.04422e-209	-1.45534	0.52	0.852	2.23139e-204
Flt1	1.54434e-208	1.93896	0.442	0.057	4.28384e-204
Atp8a2	1.60831e-203	-1.67015	0.311	0.714	4.4613e-199
Tanc2	5.28941e-201	-0.917587	0.928	0.968	1.46723e-196
Arhgap24	5.1486e-195	1.22977	0.884	0.586	1.42817e-190
Dkk2	7.18124e-195	2.01617	0.335	0.02	1.992e-190
Fmn1	7.56012e-192	1.51764	0.645	0.206	2.0971e-187
Hpse	3.39031e-188	1.61047	0.444	0.068	9.40439e-184
Rftn1	2.59303e-187	1.259	0.798	0.365	7.19281e-183
Zfp704	3.656e-180	1.46637	0.674	0.246	1.01414e-175
Ctsb	2.33852e-179	1.24818	0.824	0.482	6.48682e-175
Elmo1	1.22506e-173	-0.86641	0.928	0.96	3.39818e-169
Selplg	6.78038e-164	-1.65272	0.208	0.606	1.88081e-159
Mamdc2	1.46332e-163	2.08004	0.327	0.031	4.0591e-159
Ahnak2	1.10972e-161	1.43601	0.346	0.04	3.07826e-157
Xylt1	2.74663e-158	1.50312	0.641	0.251	7.61887e-154
P2ry12	5.4982e-157	-1.3565	0.417	0.748	1.52515e-152
Numb	2.04177e-155	-1.34076	0.493	0.762	5.66368e-151
Pde3b	6.58531e-152	-1.22325	0.544	0.803	1.8267e-147
Lilrb4a	1.72009e-150	1.7191	0.468	0.13	4.77135e-146
Dennd4a	4.12693e-149	-1.20683	0.506	0.762	1.14477e-144
Gm35188	5.43341e-148	-1.36525	0.439	0.747	1.50717e-143
Colec12	6.27812e-147	1.4277	0.387	0.068	1.74149e-142
Cst3	1.76846e-146	-1.42092	0.55	0.799	4.90554e-142
Ly86	1.07204e-145	-1.33119	0.555	0.793	2.97373e-141
Cd300lf	2.05615e-145	1.48091	0.471	0.123	5.70356e-141
Arhgap5	3.81225e-144	-1.28814	0.439	0.732	1.05748e-139
Slc38a6	7.60773e-142	1.22889	0.649	0.264	2.11031e-137
Csf1r	1.47396e-140	-1.10432	0.55	0.786	4.08863e-136
Stra6l	2.11015e-138	1.23159	0.259	0.018	5.85334e-134
Plekhm2	5.03415e-138	1.21404	0.703	0.334	1.39642e-133
Osbpl8	1.87613e-136	1.19144	0.74	0.397	5.20419e-132
Myof	5.99049e-136	1.26245	0.273	0.025	1.6617e-131
Zfhx3	9.42962e-136	-0.888374	0.821	0.918	2.61568e-131
Cpeb1	1.28124e-135	1.31014	0.375	0.07	3.55403e-131
Plxnc1	1.65622e-135	1.26419	0.319	0.042	4.59419e-131
Pag1	1.19471e-133	-0.932271	0.749	0.869	3.31402e-129
Inpp5d	6.3079e-133	-0.799463	0.869	0.945	1.74975e-128
Trps1	7.54284e-132	1.2765	0.634	0.259	2.09231e-127
Lrp12	4.91727e-131	1.26829	0.534	0.185	1.364e-126
Neat1	8.98031e-131	1.21355	0.632	0.29	2.49105e-126
Malat1	1.08312e-129	0.425764	1	1	3.00447e-125
Sash1	1.92707e-128	1.55747	0.383	0.083	5.34549e-124
Fgd2	6.79444e-128	-1.35194	0.2	0.56	1.88471e-123
Gpr137b	3.93888e-125	1.24336	0.518	0.172	1.09261e-120
Soat1	5.07235e-123	1.19883	0.585	0.241	1.40702e-118
Kif13b	7.00104e-123	1.05948	0.759	0.464	1.94202e-118
Nceh1	2.92543e-122	1.22619	0.485	0.152	8.11485e-118
Lilr4b	2.93665e-122	1.26747	0.275	0.034	8.14597e-118
4933406I18Rik	1.93129e-120	-1.15269	0.49	0.731	5.3572e-116
Alcam	6.58285e-120	1.65591	0.336	0.065	1.82602e-115
Chd9	3.58078e-119	-0.865112	0.721	0.846	9.93273e-115
Tecpr1	2.3591e-118	1.31642	0.428	0.119	6.54392e-114
Sh3pxd2b	1.74906e-117	1.13062	0.299	0.045	4.85172e-113
Vps13c	3.67407e-117	1.02482	0.719	0.389	1.01915e-112
Abr	6.53739e-117	1.01923	0.78	0.477	1.81341e-112
Apbb1ip	5.31196e-114	-0.800332	0.757	0.862	1.47348e-109
Atp6v1a	4.60716e-112	1.14683	0.494	0.169	1.27798e-107
Lpcat2	5.35418e-112	-1.02993	0.51	0.73	1.4852e-107
Anpep	1.62032e-111	0.9181	0.184	0.007	4.4946e-107
Cdo1	1.91499e-110	1.31687	0.24	0.025	5.312e-106
Iqgap1	2.22844e-110	1.18603	0.3	0.051	6.18147e-106
Atp6v0d2	5.70125e-108	1.62477	0.208	0.015	1.58147e-103
St3gal6	5.24647e-106	-1.281	0.311	0.598	1.45532e-101
Ssh2	9.85912e-106	-0.770705	0.811	0.904	2.73482e-101
Mcoln3	1.38837e-105	1.15372	0.217	0.019	3.8512e-101
Prkg1	8.10648e-104	1.11941	0.684	0.357	2.24866e-99
Large1	1.07597e-103	0.828633	0.893	0.702	2.98464e-99
Apbb2	4.69217e-102	0.873704	0.822	0.561	1.30156e-97
Dock3	3.16487e-101	1.55602	0.294	0.061	8.77904e-97
Mef2c	3.55293e-101	-0.789708	0.748	0.866	9.85548e-97
Rapgef5	3.56301e-101	-0.927943	0.646	0.786	9.88344e-97
Ifi207	1.66907e-99	1.15458	0.261	0.04	4.62985e-95
Plxna2	7.25184e-98	1.05847	0.233	0.03	2.01159e-93
Pla2g7	1.30721e-97	1.12914	0.31	0.065	3.62608e-93
8030442B05Rik	3.80875e-96	-1.29951	0.193	0.491	1.05651e-91
Ttyh2	5.076e-95	1.09764	0.339	0.085	1.40803e-90
Aoah	5.71623e-95	1.10925	0.295	0.059	1.58562e-90
Aig1	1.35368e-92	1.06521	0.559	0.254	3.75497e-88
Bcar3	1.76657e-92	1.07281	0.338	0.085	4.9003e-88
Abca9	4.28903e-92	-1.19137	0.286	0.559	1.18973e-87
Fabp5	1.61801e-90	0.951751	0.242	0.038	4.48819e-86
Sparc	8.18949e-90	-1.25778	0.119	0.397	2.27168e-85
Plxna4	2.38895e-89	-1.27947	0.285	0.561	6.6267e-85
Reps2	1.32782e-88	1.06034	0.305	0.07	3.68325e-84
Smap2	1.59577e-88	-0.97729	0.453	0.671	4.42649e-84
Cfh	1.84396e-88	-1.07642	0.398	0.653	5.11496e-84
Cd48	2.0368e-88	1.01312	0.511	0.222	5.64989e-84
Ptgs1	1.86177e-87	-1.22359	0.115	0.387	5.16437e-83
P3h2	2.24607e-87	-1.31986	0.234	0.505	6.23036e-83
Zfp710	5.70368e-87	-0.976336	0.485	0.692	1.58214e-82
Fchsd2	8.3165e-87	-1.14883	0.42	0.636	2.30691e-82
Tgfbr1	2.23062e-86	-0.618309	0.917	0.953	6.18751e-82
Iqsec1	3.74673e-86	0.94173	0.307	0.074	1.03931e-81
Gpr34	4.10706e-86	-1.1556	0.303	0.572	1.13926e-81
Mreg	6.11694e-86	0.984842	0.162	0.01	1.69678e-81
Anxa4	7.10769e-86	0.964321	0.325	0.084	1.9716e-81
Optn	8.82536e-86	0.96292	0.274	0.058	2.44807e-81
Lyz2	9.9149e-86	1.07443	0.398	0.132	2.75029e-81
Rab7b	2.13215e-85	0.996998	0.225	0.035	5.91436e-81
Dock8	1.31806e-84	-0.704668	0.777	0.857	3.65617e-80
Gng12	3.58753e-84	0.951704	0.567	0.267	9.95144e-80
Airn	3.90477e-84	0.984119	0.162	0.011	1.08314e-79
Cacna1a	3.99759e-84	0.780426	0.751	0.457	1.10889e-79
Rusc2	1.95182e-83	0.972844	0.367	0.113	5.41415e-79
Ophn1	1.9727e-83	-0.749192	0.719	0.823	5.47207e-79
Dip2b	2.00883e-83	-0.815396	0.629	0.762	5.57228e-79
Gyg	1.18629e-82	0.958994	0.266	0.055	3.29066e-78
Arhgap10	1.21606e-82	0.974161	0.26	0.052	3.37322e-78
Ago2	1.23718e-82	1.03892	0.419	0.152	3.43181e-78
Ms4a14	3.51243e-82	0.846921	0.183	0.019	9.74314e-78
Ctnnb1	4.51898e-82	0.980242	0.408	0.145	1.25352e-77
Maml3	1.48094e-81	-0.762178	0.781	0.881	4.10799e-77
Bin1	1.61003e-81	-0.950067	0.455	0.653	4.46607e-77
Serinc3	1.84066e-80	-0.911682	0.464	0.682	5.1058e-76
0610040J01Rik	1.85517e-80	-1.15371	0.282	0.532	5.14607e-76
Fam102b	2.3705e-80	-1.20051	0.243	0.486	6.57554e-76
Fam49b	2.51327e-80	-0.686763	0.753	0.841	6.97156e-76
Fblim1	5.02626e-79	1.02297	0.423	0.165	1.39423e-74
Capn3	1.21737e-78	-1.16033	0.185	0.446	3.37687e-74
Foxn3	1.85725e-77	-0.67068	0.777	0.855	5.15182e-73
Adap2	6.95106e-77	-0.859309	0.506	0.702	1.92815e-72
Itga9	2.58265e-76	-1.20719	0.115	0.359	7.16401e-72
Fam219a	3.21712e-75	0.890184	0.556	0.272	8.92397e-71
Atg7	5.61708e-75	0.928126	0.472	0.205	1.55812e-70
Nlrc3	1.98712e-74	0.89315	0.226	0.042	5.51208e-70
Anapc15	6.7351e-74	0.776922	0.689	0.404	1.86825e-69
Aplp2	8.27513e-74	0.913935	0.499	0.228	2.29544e-69
Slc24a3	9.52574e-74	-1.15694	0.269	0.523	2.64234e-69
Dmxl2	3.80041e-73	0.938747	0.331	0.104	1.0542e-68
Lair1	4.65225e-73	-0.817038	0.547	0.719	1.29049e-68
Agmo	4.73775e-73	-1.02778	0.407	0.608	1.31421e-68
Rap2a	8.99544e-73	0.942338	0.449	0.188	2.49524e-68
Sgk1	1.14295e-72	0.964534	0.424	0.17	3.17043e-68
Cd84	1.61412e-72	0.658199	0.843	0.622	4.4774e-68
Frmd4a	2.67044e-72	-0.666743	0.806	0.87	7.40754e-68
Cacnb2	2.05773e-71	-1.24361	0.253	0.492	5.70795e-67
Gas2l3	2.43628e-71	0.897498	0.26	0.062	6.75799e-67
Dnase1l1	6.87848e-71	0.866211	0.236	0.05	1.90802e-66
Dock4	2.19795e-69	-0.5348	0.929	0.955	6.09689e-65
Mgll	2.40541e-69	1.08316	0.439	0.193	6.67235e-65
Lipa	9.52002e-68	0.876006	0.332	0.109	2.64076e-63
Mef2a	9.68016e-68	-0.441027	0.939	0.937	2.68518e-63
Ubash3b	1.68936e-67	-0.769967	0.602	0.731	4.68611e-63
Fnip1	4.52149e-67	0.753746	0.714	0.471	1.25422e-62
Abi3	8.92296e-67	-1.06699	0.159	0.38	2.47514e-62
Myo1e	1.05438e-66	0.873519	0.539	0.272	2.92474e-62
Gm12474	1.56322e-66	0.812057	0.197	0.035	4.33622e-62
Chn2	6.61166e-66	-0.78836	0.581	0.742	1.83401e-61
A830008E24Rik	6.97308e-66	-1.23219	0.117	0.339	1.93426e-61
Afdn	9.57619e-66	0.82037	0.334	0.113	2.65634e-61
Qk	6.30269e-65	-0.515723	0.906	0.932	1.7483e-60
Slc9a9	1.02661e-64	-0.642177	0.718	0.829	2.84773e-60
Ankrd12	1.23683e-64	0.78576	0.61	0.345	3.43086e-60
Col27a1	4.22527e-64	-1.17479	0.089	0.298	1.17205e-59
Dab2	5.04095e-64	0.855009	0.287	0.085	1.39831e-59
Tnik	5.38103e-64	0.947099	0.257	0.071	1.49264e-59
Rttn	7.04698e-64	0.849551	0.379	0.147	1.95476e-59
Tmem266	8.68686e-64	0.738237	0.145	0.015	2.40965e-59
C77080	1.38459e-63	0.682237	0.147	0.016	3.84073e-59
Rab37	3.73276e-63	0.68082	0.225	0.052	1.03543e-58
Mertk	1.15837e-62	-0.552842	0.855	0.862	3.21321e-58
Hexb	2.76874e-62	-0.43035	0.909	0.923	7.68021e-58
Tmem119	4.50791e-62	-1.01467	0.053	0.244	1.25045e-57
Ldlrad4	9.29787e-62	-0.51641	0.914	0.928	2.57914e-57
Arhgap15	9.7639e-62	0.65756	0.662	0.394	2.70841e-57
Plcb4	1.74377e-61	0.908063	0.346	0.131	4.83704e-57
Sall1	2.89435e-61	-1.02682	0.118	0.334	8.02863e-57
Cdh23	5.10837e-61	-1.04898	0.208	0.43	1.41701e-56
Ntn1	5.98516e-61	0.747416	0.14	0.015	1.66022e-56
Rell1	3.68573e-60	0.772837	0.276	0.083	1.02238e-55
Vsir	1.90261e-59	-0.910737	0.303	0.514	5.27765e-55
Kynu	2.81975e-59	0.945245	0.24	0.064	7.82169e-55
Cd68	5.45026e-58	0.789626	0.457	0.219	1.51185e-53
Mgat4a	9.75719e-58	-0.831941	0.431	0.585	2.70655e-53
Bcl2l11	1.34372e-57	0.814248	0.319	0.114	3.72736e-53
Dtnbp1	3.20325e-57	0.745797	0.518	0.27	8.88548e-53
Litaf	8.93981e-57	0.736298	0.461	0.221	2.47981e-52
Capn15	3.84224e-56	0.956655	0.338	0.135	1.0658e-51
Lyn	5.96901e-56	-0.533773	0.822	0.877	1.65574e-51
Cyfip1	1.10685e-55	-0.680194	0.559	0.648	3.07029e-51
Cipc	2.34204e-55	0.783399	0.251	0.075	6.49659e-51
P2rx4	2.81318e-55	0.744911	0.544	0.301	7.80347e-51
Dgkz	3.8561e-55	0.685589	0.591	0.343	1.06964e-50
Rtn1	5.29988e-55	-0.980252	0.217	0.392	1.47013e-50
Sncaip	1.03228e-54	-1.07279	0.139	0.335	2.86345e-50
Sat1	1.74012e-54	0.676396	0.709	0.482	4.82693e-50
Itga4	2.05086e-54	0.842767	0.175	0.034	5.68889e-50
Cables1	7.8394e-54	-1.05595	0.181	0.372	2.17457e-49
Wnk1	3.61379e-53	-0.634253	0.652	0.751	1.00243e-48
Gab3	5.14627e-53	0.813154	0.371	0.158	1.42752e-48
Prkca	8.21804e-53	-0.982593	0.277	0.472	2.2796e-48
Olfr111	8.85919e-53	0.740688	0.441	0.212	2.45745e-48
Ftl1	1.48012e-52	0.754932	0.349	0.142	4.10571e-48
Picalm	1.56403e-52	-0.661587	0.641	0.736	4.33847e-48
Tmem65	2.77101e-52	0.68111	0.415	0.193	7.68649e-48
Ms4a6d	3.39785e-52	0.762774	0.338	0.135	9.4253e-48
Bin2	3.47348e-52	-0.902097	0.241	0.445	9.63509e-48
Rragd	1.29989e-51	0.764338	0.198	0.049	3.60575e-47
Smyd3	1.55581e-51	0.550567	0.818	0.612	4.31567e-47
Fam20c	1.69935e-51	0.82231	0.239	0.074	4.71383e-47
Mpp1	1.97073e-51	0.743934	0.236	0.07	5.46662e-47
Gm2629	2.21955e-51	-0.854402	0.307	0.439	6.15682e-47
Pld1	2.29377e-51	-0.857228	0.313	0.484	6.36268e-47
Ncapg2	2.45826e-51	0.621817	0.159	0.029	6.81895e-47
Ptprj	3.0911e-51	-0.651504	0.662	0.775	8.57441e-47
Med12l	6.9801e-51	-0.810929	0.381	0.523	1.93621e-46
Gm13391	9.6479e-51	0.737995	0.286	0.102	2.67623e-46
Ikzf1	1.14703e-50	-0.550009	0.747	0.805	3.18174e-46
Bmp2k	1.34274e-50	-0.588886	0.659	0.729	3.72463e-46
Fth1	1.62299e-50	0.672115	0.554	0.318	4.50202e-46
Stac2	3.39091e-50	0.533263	0.107	0.009	9.40605e-46
5033421B08Rik	8.04409e-50	0.771744	0.34	0.14	2.23135e-45
Ccr5	1.0028e-49	-0.973271	0.061	0.233	2.78167e-45
Snx24	1.21435e-49	0.560267	0.814	0.618	3.3685e-45
Klf12	1.38442e-49	-0.753602	0.515	0.655	3.84025e-45
Cd200r4	2.18962e-49	0.648329	0.159	0.031	6.07377e-45
Tm6sf1	4.35024e-49	-0.885634	0.082	0.264	1.20671e-44
Lysmd4	4.4498e-49	-0.545887	0.734	0.794	1.23433e-44
Wdr91	5.29152e-49	0.670298	0.222	0.064	1.46781e-44
Snx8	1.18879e-48	0.701088	0.363	0.16	3.29757e-44
Pnpla7	2.13202e-48	0.609751	0.78	0.599	5.91401e-44
St3gal5	2.25357e-48	-0.925082	0.164	0.357	6.25117e-44
E230029C05Rik	5.27294e-48	-0.93151	0.286	0.44	1.46266e-43
Ints6l	7.6995e-48	-0.857469	0.292	0.464	2.13577e-43
Plin2	9.63841e-48	0.746948	0.205	0.056	2.6736e-43
Sdcbp	1.29559e-47	0.664778	0.499	0.274	3.59383e-43
Ldlrad3	1.88025e-47	0.718884	0.169	0.037	5.21564e-43
AU022793	1.97393e-47	0.679176	0.221	0.065	5.47548e-43
Fbxl17	2.87586e-47	0.648037	0.813	0.648	7.97734e-43
Pdgfc	3.57674e-47	0.739162	0.181	0.043	9.92153e-43
Eea1	3.88246e-47	0.698571	0.439	0.223	1.07696e-42
Ercc6	4.48975e-47	0.77012	0.276	0.102	1.24541e-42
Aph1c	8.10131e-47	0.613753	0.14	0.024	2.24722e-42
Nos1ap	9.38018e-47	-0.960424	0.127	0.308	2.60197e-42
Igf2r	1.7561e-46	0.59098	0.118	0.016	4.87124e-42
Cerk	2.07516e-46	0.543745	0.773	0.572	5.75627e-42
Cd274	2.1867e-46	0.680225	0.227	0.071	6.06568e-42
Hnrnpll	3.27385e-46	0.769453	0.311	0.128	9.08134e-42
Ankrd44	3.35237e-46	-0.522383	0.738	0.797	9.29914e-42
Osbpl3	7.70866e-46	0.680683	0.37	0.17	2.13831e-41
Cpeb4	7.793e-46	0.773682	0.395	0.195	2.1617e-41
Peak1	1.02686e-45	0.600059	0.511	0.287	2.84842e-41
Tln2	1.10508e-45	-0.912535	0.091	0.259	3.06539e-41
Pirb	1.13463e-45	0.677345	0.274	0.101	3.14735e-41
Nol4l	2.75095e-45	0.674231	0.479	0.26	7.63086e-41
Pparg	4.12451e-45	0.589593	0.092	0.007	1.1441e-40
Cd63	4.31538e-45	0.750523	0.332	0.145	1.19704e-40
Arid5b	4.8192e-45	0.663886	0.601	0.378	1.3368e-40
Lgmn	2.24064e-44	-0.520367	0.719	0.796	6.21531e-40
Camk1d	2.87431e-44	-0.437213	0.838	0.858	7.97305e-40
Pmepa1	7.48181e-44	-0.866471	0.243	0.415	2.07538e-39
Gm10790	8.47896e-44	-0.844979	0.298	0.439	2.35198e-39
Clcn7	8.96927e-44	0.628458	0.267	0.099	2.48799e-39
Pgap1	9.88372e-44	0.666868	0.24	0.082	2.74164e-39
Cask	1.06544e-43	-0.769397	0.369	0.525	2.95543e-39
Itga5	1.2748e-43	0.635073	0.224	0.072	3.53617e-39
Rhobtb1	2.86617e-43	-0.877358	0.148	0.329	7.95047e-39
Galnt3	3.02934e-43	0.708939	0.279	0.108	8.40308e-39
Gm50020	3.17798e-43	0.638656	0.136	0.025	8.8154e-39
Hgf	3.20882e-43	0.546265	0.17	0.043	8.90094e-39
Rnf216	3.88694e-43	-0.637092	0.553	0.644	1.0782e-38
Wasf2	4.08543e-43	-0.658323	0.468	0.584	1.13326e-38
Galc	4.48822e-43	0.725945	0.306	0.129	1.24499e-38
Elf2	5.64917e-43	0.589752	0.62	0.404	1.56702e-38
Raf1	6.46585e-43	0.633778	0.448	0.239	1.79356e-38
Mfsd12	1.1046e-42	0.577914	0.191	0.054	3.06406e-38
Dapp1	1.55165e-42	-0.810153	0.281	0.437	4.30413e-38
Ankrd33b	1.60057e-42	0.561401	0.1	0.011	4.43981e-38
Ms4a6c	2.59917e-42	0.7493	0.2	0.059	7.20985e-38
Cfap74	3.01057e-42	-0.858937	0.073	0.233	8.35102e-38
Efna5	3.15085e-42	0.888195	0.235	0.082	8.74015e-38
Slc26a11	3.20323e-42	0.661951	0.144	0.03	8.88545e-38
Adgb	1.76522e-41	0.645522	0.165	0.041	4.89654e-37
Cd300a	2.18915e-41	0.657485	0.376	0.183	6.07247e-37
2023-03-01	2.32447e-41	-0.716548	0.451	0.581	6.44784e-37
Nfe2l2	2.9707e-41	0.597203	0.556	0.341	8.24043e-37
Myo9b	3.73925e-41	0.589349	0.585	0.371	1.03723e-36
Gtf2h2	4.027e-41	-0.736773	0.299	0.455	1.11705e-36
Vim	6.53535e-41	0.485237	0.094	0.01	1.81284e-36
Cnrip1	7.71641e-41	0.880097	0.258	0.103	2.14045e-36
Psap	1.14507e-40	0.604098	0.712	0.525	3.1763e-36
Stx3	1.33859e-40	0.559878	0.146	0.032	3.71312e-36
Tmlhe	2.46613e-40	0.653452	0.307	0.133	6.84079e-36
Lrch1	5.86875e-40	-0.525848	0.702	0.772	1.62793e-35
Mitf	5.86926e-40	0.457815	0.817	0.631	1.62807e-35
Soga1	6.06473e-40	-0.689314	0.407	0.539	1.6823e-35
Sqstm1	7.48614e-40	0.573579	0.32	0.145	2.07658e-35
Nrip1	9.38866e-40	-0.692949	0.447	0.564	2.60432e-35
Kif1a	1.40265e-39	0.531655	0.173	0.047	3.89082e-35
BC035044	1.74474e-39	-0.761782	0.026	0.147	4.83973e-35
Nagk	3.33659e-39	0.633291	0.334	0.155	9.25536e-35
Anxa5	3.34189e-39	0.570494	0.156	0.039	9.27006e-35
Pid1	4.55062e-39	0.71925	0.684	0.533	1.2623e-34
Socs6	6.88349e-39	0.673394	0.338	0.16	1.90941e-34
Nsmce2	9.55605e-39	0.532717	0.618	0.412	2.65075e-34
Ttc3	2.55045e-38	0.51461	0.549	0.341	7.07468e-34
Hpgd	2.60716e-38	-0.864143	0.124	0.292	7.23201e-34
Mllt3	2.8746e-38	0.568313	0.277	0.118	7.97385e-34
Slc2a5	2.8983e-38	-0.703053	0.02	0.13	8.0396e-34
Ralgapa2	3.03307e-38	0.594668	0.387	0.199	8.41343e-34
Rap1gds1	3.96529e-38	-0.48164	0.714	0.776	1.09993e-33
Ccnd3	6.66729e-38	-0.688866	0.488	0.621	1.84944e-33
Cyth1	7.69056e-38	0.631509	0.373	0.188	2.13329e-33
Mirt1	7.95673e-38	0.581234	0.138	0.031	2.20712e-33
Nrg4	1.06675e-37	0.439495	0.089	0.01	2.95905e-33
Gnaq	1.4098e-37	0.417637	0.865	0.757	3.91063e-33
Rptor	3.45557e-37	-0.610273	0.504	0.594	9.5854e-33
Tenm4	3.78657e-37	0.847285	0.178	0.057	1.05036e-32
Rai14	6.46516e-37	0.528983	0.303	0.138	1.79337e-32
Map4k3	9.68122e-37	0.584393	0.567	0.366	2.68547e-32
Arap2	1.50204e-36	0.61214	0.248	0.098	4.16651e-32
Itsn1	1.76609e-36	0.431112	0.184	0.062	4.89896e-32
Akirin1	2.88966e-36	0.585868	0.279	0.12	8.01562e-32
Fam120a	2.96074e-36	0.642692	0.398	0.214	8.21279e-32
Tlk1	3.92844e-36	0.569767	0.504	0.306	1.08971e-31
Coro1c	5.13673e-36	0.527965	0.355	0.18	1.42488e-31
Dlgap1	5.5393e-36	-1.62086	0.069	0.138	1.53655e-31
Samd8	7.29746e-36	0.544098	0.325	0.156	2.02424e-31
Ipcef1	7.82098e-36	-0.816141	0.096	0.248	2.16946e-31
Znrf3	9.94027e-36	0.653468	0.336	0.164	2.75733e-31
Gpcpd1	1.04018e-35	0.568367	0.49	0.294	2.88535e-31
Arhgap45	1.82899e-35	-0.529178	0.629	0.714	5.07343e-31
Lamp1	1.99935e-35	0.473314	0.539	0.339	5.54599e-31
Trpm1	2.95244e-35	0.41362	0.068	0.004	8.18977e-31
Lrmda	3.26304e-35	0.336189	0.972	0.938	9.05134e-31
Fbrsl1	3.76395e-35	-0.811703	0.214	0.355	1.04408e-30
Itga6	3.82383e-35	-0.776905	0.25	0.416	1.06069e-30
Cttnbp2nl	4.37245e-35	-0.558041	0.513	0.617	1.21288e-30
Cd81	4.87537e-35	-0.708575	0.295	0.448	1.35238e-30
Cmtm7	5.18433e-35	-0.780783	0.177	0.336	1.43808e-30
Unc93b1	8.37157e-35	-0.52351	0.587	0.686	2.32219e-30
Ctse	8.50975e-35	0.605524	0.181	0.058	2.36052e-30
Itgb5	9.34692e-35	-0.47818	0.696	0.772	2.59274e-30
Pik3r1	1.26477e-34	-0.681984	0.386	0.514	3.50835e-30
4930517O19Rik	1.42779e-34	-0.790602	0.206	0.348	3.96055e-30
Herc2	1.52671e-34	-0.548107	0.524	0.612	4.23494e-30
Ms4a4a	1.57015e-34	0.453417	0.077	0.007	4.35544e-30
Rnf149	2.71792e-34	0.631352	0.325	0.159	7.53923e-30
Lrrc27	2.77713e-34	0.416127	0.089	0.012	7.70348e-30
Lonrf3	3.12977e-34	0.61596	0.308	0.146	8.68167e-30
Cyfip2	3.84184e-34	0.494543	0.112	0.022	1.06569e-29
Lncpint	4.64692e-34	0.494663	0.72	0.535	1.28901e-29
Ighm	4.93446e-34	-0.608677	0.018	0.118	1.36877e-29
Prex1	4.93772e-34	-0.6188	0.499	0.584	1.36967e-29
C1qb	6.74438e-34	-0.600556	0.505	0.619	1.87082e-29
Siglec1	7.21782e-34	0.365952	0.077	0.008	2.00215e-29
Arhgap19	1.18792e-33	0.512574	0.159	0.046	3.29518e-29
Adap2os	1.29265e-33	-0.68003	0.355	0.495	3.58569e-29
Asb2	1.31529e-33	-0.828344	0.089	0.213	3.64848e-29
Lrguk	2.14855e-33	0.462381	0.473	0.286	5.95986e-29
Slc1a3	2.83907e-33	-1.65042	0.281	0.41	7.87529e-29
Rgs10	2.95642e-33	-0.677414	0.346	0.482	8.20082e-29
Tmem106a	2.96399e-33	0.594737	0.163	0.05	8.22181e-29
Gpr162	3.03235e-33	0.546977	0.167	0.052	8.41142e-29
Shisa9	3.22512e-33	0.654784	0.129	0.037	8.94616e-29
Knop1	3.39384e-33	0.631863	0.344	0.176	9.41418e-29
Gpr157	4.04751e-33	0.572468	0.186	0.063	1.12274e-28
Adamts16	5.22594e-33	-0.665732	0.033	0.145	1.44962e-28
Dock10	5.26169e-33	-0.421261	0.75	0.812	1.45954e-28
Xdh	5.96009e-33	0.462597	0.1	0.017	1.65327e-28
Pou2f2	6.20694e-33	-0.664535	0.409	0.536	1.72174e-28
Sntb2	6.38016e-33	0.637257	0.195	0.069	1.76979e-28
Mycbp2	7.53508e-33	-0.486144	0.714	0.762	2.09015e-28
Tspan7	8.44474e-33	0.517752	0.455	0.27	2.34249e-28
Git2	1.0115e-32	-0.670142	0.379	0.505	2.80581e-28
Gm50035	1.15504e-32	-0.706761	0.126	0.273	3.20397e-28
Rbm47	1.67351e-32	0.4855	0.678	0.491	4.64214e-28
Tox2	2.42517e-32	0.504986	0.12	0.028	6.72719e-28
Daam1	2.96159e-32	0.450063	0.445	0.264	8.21515e-28
Rufy3	3.7471e-32	0.529391	0.425	0.245	1.03941e-27
Bank1	5.15935e-32	-0.847663	0.05	0.171	1.43115e-27
Tmem87b	5.7477e-32	0.541283	0.352	0.185	1.59435e-27
Apaf1	8.16495e-32	0.483276	0.311	0.155	2.26488e-27
Mctp1	8.22596e-32	0.417024	0.773	0.605	2.2818e-27
Uhrf1bp1l	9.42086e-32	0.478322	0.208	0.082	2.61325e-27
C1qa	1.10201e-31	-0.588401	0.518	0.629	3.05686e-27
Kctd12	1.31217e-31	-0.676267	0.05	0.171	3.63982e-27
Oprm1	1.83334e-31	-0.817721	0.094	0.23	5.08552e-27
Rsrp1	1.90069e-31	0.381965	0.853	0.704	5.27233e-27
Gm15155	2.8932e-31	0.751596	0.224	0.091	8.02546e-27
Clic4	3.61943e-31	0.572417	0.183	0.064	1.00399e-26
Rap2b	4.17443e-31	0.503055	0.185	0.066	1.15795e-26
C1qc	4.95221e-31	-0.52696	0.517	0.619	1.37369e-26
Zmiz1	5.65617e-31	0.487373	0.724	0.556	1.56896e-26
Scly	5.89026e-31	0.545884	0.179	0.062	1.6339e-26
F11r	6.33532e-31	-0.72488	0.211	0.353	1.75735e-26
Tacc1	6.80631e-31	-0.563306	0.488	0.576	1.888e-26
Mak	7.08993e-31	0.349035	0.07	0.007	1.96667e-26
Zfand5	7.40308e-31	0.488532	0.348	0.185	2.05354e-26
Tbc1d12	7.42198e-31	0.515324	0.31	0.156	2.05878e-26
Flvcr1	7.66254e-31	0.510735	0.145	0.042	2.12551e-26
Abl2	9.77531e-31	0.532604	0.48	0.298	2.71157e-26
Snx10	9.98696e-31	0.517004	0.42	0.245	2.77028e-26
Ogt	1.2159e-30	0.496897	0.523	0.339	3.37278e-26
Bbs9	1.36871e-30	-0.714368	0.371	0.495	3.79667e-26
Atf3	1.38728e-30	0.511371	0.132	0.035	3.84816e-26
Gga2	1.44043e-30	0.463816	0.171	0.058	3.9956e-26
Syngr1	1.76689e-30	0.500552	0.549	0.365	4.90119e-26
Golm1	1.90213e-30	-0.641549	0.303	0.442	5.27633e-26
Mfsd11	2.73126e-30	0.554665	0.313	0.158	7.57624e-26
Rragc	3.29543e-30	0.515344	0.264	0.122	9.14119e-26
Adgrg1	3.46262e-30	-0.595361	0.023	0.118	9.60497e-26
Nek6	3.72836e-30	0.487738	0.471	0.291	1.03421e-25
Gm16337	3.93115e-30	-0.719933	0.274	0.409	1.09046e-25
Antxr2	4.7067e-30	0.498356	0.102	0.021	1.30559e-25
Cyth4	4.88259e-30	-0.451819	0.564	0.629	1.35438e-25
Sgpl1	5.54887e-30	0.558123	0.413	0.242	1.5392e-25
Fbxw7	7.04111e-30	0.47167	0.466	0.287	1.95313e-25
Sorbs3	9.20618e-30	0.394931	0.091	0.016	2.5537e-25
Tnfaip2	1.16453e-29	0.497409	0.145	0.044	3.23028e-25
Fhit	1.6076e-29	-0.724725	0.371	0.51	4.45932e-25
Pde4d	1.87905e-29	-0.709921	0.295	0.402	5.21231e-25
Tbxas1	2.02743e-29	-0.482562	0.57	0.641	5.62389e-25
Prdx1	2.98093e-29	0.589605	0.23	0.099	8.2688e-25
Ctsd	3.02313e-29	0.658044	0.551	0.424	8.38587e-25
H2-D1	3.03433e-29	0.513184	0.379	0.214	8.41694e-25
Ltc4s	3.55506e-29	-0.659772	0.108	0.248	9.86139e-25
Rab3gap2	4.51011e-29	0.499288	0.351	0.191	1.25106e-24
Cdkal1	4.70325e-29	0.432474	0.631	0.448	1.30464e-24
Syne2	4.88027e-29	0.452681	0.111	0.026	1.35374e-24
Mrtfa	5.31187e-29	0.597836	0.393	0.232	1.47346e-24
Prkce	6.02243e-29	-0.726975	0.262	0.367	1.67056e-24
Bcl2	6.5964e-29	0.961604	0.322	0.169	1.82978e-24
Gna15	7.83401e-29	-0.676311	0.236	0.372	2.17308e-24
Fcrls	8.11629e-29	-0.620519	0.322	0.479	2.25138e-24
Ahcyl2	8.37248e-29	0.462558	0.418	0.249	2.32244e-24
Clec4d	8.56034e-29	0.299045	0.05	0.002	2.37455e-24
Iqgap2	9.09243e-29	0.515169	0.076	0.01	2.52215e-24
Ipo5	1.03811e-28	0.433214	0.173	0.063	2.87962e-24
Ssbp2	1.07386e-28	-0.740808	0.216	0.343	2.97878e-24
Gm15261	1.19674e-28	0.54022	0.08	0.012	3.31965e-24
Kcnip3	1.73177e-28	-0.612346	0.039	0.144	4.80377e-24
Trerf1	2.37764e-28	0.515044	0.127	0.037	6.59534e-24
Blvrb	2.52788e-28	0.492348	0.176	0.064	7.01207e-24
Eepd1	3.19397e-28	0.503285	0.183	0.07	8.85976e-24
Cybb	3.33832e-28	0.633406	0.114	0.029	9.26018e-24
Ivns1abp	3.60006e-28	-0.398253	0.587	0.627	9.98622e-24
Pld3	3.79954e-28	0.529855	0.266	0.127	1.05395e-23
Arhgap4	3.81017e-28	-0.694034	0.078	0.201	1.0569e-23
Cd300lb	4.13647e-28	0.44953	0.111	0.027	1.14741e-23
Map4k4	5.12683e-28	-0.446084	0.531	0.577	1.42213e-23
Itpr2	5.3495e-28	-0.460383	0.559	0.613	1.4839e-23
Nrp2	5.62016e-28	0.441403	0.386	0.226	1.55898e-23
Ctsa	6.38389e-28	0.420725	0.428	0.261	1.77083e-23
A930007I19Rik	7.54365e-28	0.449727	0.192	0.076	2.09253e-23
Atxn1	7.90823e-28	0.433083	0.64	0.461	2.19366e-23
Crybb1	1.42676e-27	-0.559838	0.009	0.082	3.95768e-23
Mlxipl	1.53855e-27	-0.591261	0.084	0.211	4.26779e-23
Slc41a2	1.70811e-27	0.330444	0.074	0.01	4.73812e-23
BC005537	1.98748e-27	0.45814	0.288	0.146	5.51307e-23
4930533B01Rik	2.13447e-27	0.494858	0.121	0.032	5.92079e-23
Hectd2os	2.14862e-27	0.429652	0.09	0.018	5.96004e-23
Lifr	2.18352e-27	-0.71312	0.052	0.159	6.05686e-23
Gm37240	2.35464e-27	0.441008	0.694	0.531	6.53153e-23
Dennd4c	2.86058e-27	0.591566	0.325	0.175	7.93496e-23
Gm15283	3.22391e-27	0.40463	0.439	0.275	8.94279e-23
Dhrs3	4.22877e-27	0.497681	0.341	0.188	1.17302e-22
Anxa2	4.30677e-27	0.481167	0.12	0.032	1.19466e-22
Ank	5.38063e-27	0.311527	0.376	0.228	1.49253e-22
Mtus1	5.54281e-27	-0.607064	0.339	0.445	1.53752e-22
Cpq	5.87074e-27	0.487888	0.273	0.137	1.62849e-22
Axl	6.02274e-27	0.535414	0.194	0.078	1.67065e-22
Fmnl2	8.19969e-27	0.402691	0.599	0.423	2.27451e-22
Ralgps1	1.11023e-26	-0.701075	0.122	0.245	3.07965e-22
Appl2	1.13637e-26	0.490179	0.395	0.235	3.15219e-22
Rassf3	1.18589e-26	0.309567	0.52	0.355	3.28954e-22
Ptprm	1.20134e-26	0.454571	0.765	0.636	3.33241e-22
Cpeb2	1.66508e-26	0.406412	0.504	0.334	4.61876e-22
Bach2	1.71779e-26	-0.612086	0.387	0.493	4.76499e-22
Nuak1	1.83103e-26	-0.629468	0.312	0.419	5.07908e-22
Serpinb6a	1.99232e-26	0.419679	0.305	0.164	5.52649e-22
Fcrl1	2.00319e-26	0.508309	0.194	0.079	5.55666e-22
Slk	2.02191e-26	0.559575	0.341	0.191	5.60858e-22
Kpna4	2.29356e-26	0.386206	0.636	0.463	6.36211e-22
Pwwp2a	2.2982e-26	-0.564527	0.39	0.502	6.37496e-22
Atp8a1	2.42766e-26	-0.44512	0.582	0.632	6.73409e-22
Pik3r5	2.66349e-26	0.48564	0.463	0.295	7.38826e-22
Gm15601	2.77681e-26	0.35333	0.092	0.02	7.7026e-22
Mroh1	2.87061e-26	0.433295	0.355	0.203	7.96279e-22
Slc6a6	2.87741e-26	0.453731	0.551	0.379	7.98165e-22
Gm34280	2.94878e-26	-0.598786	0.025	0.113	8.17961e-22
Arhgef40	3.38909e-26	-0.701036	0.075	0.187	9.40099e-22
Ppp1r9a	3.83741e-26	-0.50502	0.534	0.617	1.06446e-21
Stx8	4.1584e-26	0.316498	0.473	0.313	1.1535e-21
Tent5c	4.16817e-26	0.536482	0.246	0.117	1.15621e-21
Nampt	4.33397e-26	0.503799	0.183	0.072	1.2022e-21
Pitpnc1	5.03314e-26	-0.550011	0.499	0.595	1.39614e-21
C9orf72	5.95398e-26	0.515325	0.257	0.125	1.65157e-21
Timp2	6.69678e-26	0.462748	0.376	0.22	1.85762e-21
Snx30	8.24671e-26	0.439052	0.536	0.365	2.28755e-21
Cdk14	8.48532e-26	0.466487	0.665	0.502	2.35374e-21
Kcnma1	1.11708e-25	-0.746891	0.327	0.446	3.09868e-21
Il6ra	1.28293e-25	-0.592716	0.368	0.479	3.55873e-21
Gnptab	1.39118e-25	0.496175	0.265	0.131	3.85901e-21
Gm13919	1.4219e-25	0.373223	0.075	0.012	3.94421e-21
Cxcr4	1.57907e-25	0.275851	0.045	0.002	4.38018e-21
Rere	1.73234e-25	0.37953	0.833	0.713	4.80535e-21
Lims1	1.76142e-25	-0.430519	0.542	0.58	4.886e-21
Cd44	1.82751e-25	0.505754	0.119	0.034	5.06933e-21
Cnot4	1.89486e-25	0.378847	0.664	0.495	5.25616e-21
Slc11a2	1.92253e-25	0.456433	0.183	0.073	5.33292e-21
Ntpcr	2.07731e-25	-0.607937	0.249	0.354	5.76225e-21
Tbc1d16	2.2447e-25	-0.600736	0.325	0.443	6.22657e-21
Gns	2.2691e-25	0.419123	0.676	0.514	6.29425e-21
Atad2	2.39009e-25	0.396585	0.158	0.06	6.62988e-21
Slfn5	2.50175e-25	0.454469	0.095	0.022	6.93962e-21
Gm32036	2.53113e-25	-0.619622	0.343	0.438	7.0211e-21
Tpd52	2.68913e-25	0.437783	0.51	0.342	7.45939e-21
Tjp1	2.92829e-25	-0.598425	0.265	0.376	8.12278e-21
Psen2	3.39485e-25	0.44891	0.133	0.042	9.41698e-21
Ulk2	3.47995e-25	-0.473043	0.541	0.592	9.65303e-21
Wwp1	3.76745e-25	0.395044	0.443	0.282	1.04505e-20
Gla	4.41783e-25	0.307876	0.083	0.016	1.22546e-20
Phf14	4.68348e-25	-0.469839	0.526	0.59	1.29915e-20
Igf2bp2	5.22279e-25	0.442428	0.128	0.039	1.44875e-20
Plaur	6.92755e-25	0.44554	0.181	0.074	1.92163e-20
Snx27	7.08732e-25	0.442224	0.298	0.161	1.96595e-20
Aopep	7.64342e-25	0.577068	0.413	0.267	2.12021e-20
Arfgef2	8.59871e-25	0.483248	0.327	0.183	2.3852e-20
Fndc3b	9.04974e-25	0.287339	0.529	0.37	2.51031e-20
Tspan14	9.1383e-25	-0.573178	0.292	0.394	2.53487e-20
Man1c1	1.10199e-24	0.375538	0.677	0.513	3.05682e-20
Gm46367	1.16007e-24	-0.623	0.197	0.326	3.21792e-20
Csf3r	1.2388e-24	-0.42686	0.591	0.652	3.43632e-20
Whrn	1.24025e-24	-0.67586	0.178	0.296	3.44034e-20
Jam2	1.49775e-24	-0.606046	0.037	0.128	4.15462e-20
Wdpcp	1.81347e-24	0.330475	0.3	0.173	5.03038e-20
Clasp2	1.81386e-24	-0.423841	0.573	0.603	5.03147e-20
Dse	1.91934e-24	0.491231	0.259	0.13	5.32404e-20
Mical2	2.06406e-24	0.361294	0.096	0.023	5.72549e-20
Epb41l3	2.14871e-24	0.483845	0.374	0.223	5.9603e-20
Pkib	2.887e-24	0.497595	0.24	0.116	8.00825e-20
Tfec	3.22661e-24	0.363213	0.059	0.007	8.9503e-20
Susd3	3.63762e-24	-0.647651	0.091	0.206	1.00904e-19
Ddx5	4.34713e-24	0.210919	0.851	0.713	1.20585e-19
Akr1a1	5.10903e-24	0.437712	0.349	0.203	1.41719e-19
Cd86	5.7071e-24	-0.531301	0.388	0.486	1.58309e-19
Mcoln2	5.77587e-24	0.341016	0.065	0.01	1.60217e-19
Tspan9	6.97438e-24	0.535093	0.284	0.151	1.93462e-19
Ap3s1	6.98733e-24	0.433975	0.26	0.134	1.93822e-19
Ms4a4b	7.04304e-24	0.409976	0.065	0.009	1.95367e-19
Parvb	7.99151e-24	0.469344	0.251	0.125	2.21677e-19
Garnl3	8.4316e-24	-0.663447	0.178	0.298	2.33884e-19
Atp2b1	9.48792e-24	0.411514	0.664	0.505	2.63186e-19
Cds1	9.63555e-24	-0.645176	0.183	0.293	2.67281e-19
4930402H24Rik	9.86066e-24	0.344068	0.304	0.173	2.73525e-19
Atp6v0d1	1.01593e-23	0.453286	0.337	0.194	2.8181e-19
Kitl	1.15302e-23	0.394629	0.27	0.144	3.19836e-19
Cpeb3	1.23125e-23	0.330731	0.261	0.143	3.41537e-19
Iffo1	1.25127e-23	-0.604588	0.156	0.281	3.47089e-19
Rps6ka1	1.28686e-23	-0.630653	0.216	0.325	3.56961e-19
Bhlhe40	1.33685e-23	0.370511	0.086	0.018	3.70829e-19
Ly9	1.36839e-23	0.503453	0.197	0.087	3.79578e-19
Phyhd1	1.49636e-23	-0.562529	0.26	0.352	4.15075e-19
Inpp4a	1.73976e-23	0.39204	0.279	0.151	4.82593e-19
Mill2	1.96103e-23	0.30453	0.066	0.01	5.43971e-19
Gsap	2.10314e-23	0.450082	0.63	0.474	5.83391e-19
Lama3	2.55628e-23	0.260649	0.05	0.004	7.09086e-19
Dleu2	2.73993e-23	-0.288133	0.511	0.487	7.60028e-19
Prkcb	3.95186e-23	0.328143	0.814	0.679	1.09621e-18
Ccdc82	4.05192e-23	0.458557	0.305	0.169	1.12396e-18
H3f3b	6.32576e-23	0.474783	0.291	0.158	1.7547e-18
Zfp697	6.69396e-23	0.484408	0.372	0.225	1.85684e-18
Grm3	7.08449e-23	0.867005	0.134	0.052	1.96517e-18
Slc3a2	7.25454e-23	0.457629	0.281	0.15	2.01234e-18
Sh3bgrl	7.82772e-23	0.440754	0.145	0.053	2.17133e-18
Mtm1	8.21973e-23	0.365762	0.219	0.108	2.28007e-18
Rapgef6	8.54442e-23	0.360781	0.581	0.42	2.37014e-18
Inpp4b	9.99771e-23	-0.249802	0.848	0.852	2.77327e-18
Capg	1.0175e-22	0.404642	0.116	0.036	2.82243e-18
Golga4	1.13812e-22	0.220721	0.338	0.217	3.15703e-18
Rasal2	1.14252e-22	0.307013	0.446	0.298	3.16924e-18
Etv5	1.43453e-22	-0.629031	0.099	0.212	3.97924e-18
Mcl1	1.51809e-22	0.493812	0.355	0.212	4.21103e-18
Tcf7l2	1.57165e-22	-0.664205	0.187	0.292	4.35959e-18
Specc1	1.63052e-22	-0.343909	0.643	0.664	4.52291e-18
Rab7	1.78664e-22	0.409811	0.394	0.246	4.95597e-18
Tgif1	2.19248e-22	0.416256	0.178	0.076	6.08171e-18
Kif16b	2.24569e-22	0.295572	0.328	0.202	6.22932e-18
P2ry6	2.43169e-22	-0.522143	0.355	0.451	6.74527e-18
Ikbke	2.76927e-22	0.337578	0.075	0.015	7.68167e-18
Tgfbr2	2.91907e-22	-0.311004	0.648	0.656	8.09721e-18
Tmem51	3.13984e-22	0.362834	0.076	0.015	8.7096e-18
Etv6	3.39713e-22	-0.34064	0.664	0.678	9.42329e-18
Srpk2	3.53551e-22	0.309463	0.511	0.356	9.80716e-18
Kbtbd12	3.75292e-22	0.337532	0.075	0.015	1.04102e-17
Npc1	4.09539e-22	0.346964	0.367	0.229	1.13602e-17
Ttc27	4.20011e-22	0.483103	0.183	0.079	1.16507e-17
Hif1a	4.33639e-22	0.463258	0.414	0.265	1.20287e-17
Ifi204	4.396e-22	0.492241	0.145	0.055	1.21941e-17
Ednra	6.43579e-22	0.26286	0.04	0.002	1.78522e-17
Adam22	8.33972e-22	0.425299	0.222	0.109	2.31336e-17
Mocos	9.03926e-22	0.254558	0.052	0.006	2.5074e-17
Mapkapk3	9.43322e-22	0.442858	0.212	0.101	2.61668e-17
Wipf1	1.06164e-21	0.300213	0.738	0.589	2.94488e-17
Rap1gap2	1.07368e-21	-0.57821	0.046	0.136	2.97827e-17
Rbfox1	1.13129e-21	-0.761403	0.299	0.395	3.13809e-17
Usp24	1.21644e-21	-0.504291	0.347	0.429	3.37428e-17
Mthfs	1.35583e-21	0.462052	0.521	0.369	3.76095e-17
Gm14211	1.36909e-21	0.342489	0.08	0.018	3.79773e-17
Snta1	1.74236e-21	-0.64735	0.094	0.2	4.83313e-17
Atp6v0a2	1.8419e-21	-0.617883	0.074	0.174	5.10924e-17
Nfia	1.96661e-21	-0.464585	0.596	0.656	5.45518e-17
C3ar1	2.02269e-21	0.357554	0.28	0.157	5.61075e-17
Naa50	2.13251e-21	0.371464	0.192	0.09	5.91538e-17
Cadm1	2.35953e-21	-0.35749	0.701	0.711	6.54511e-17
Map3k20	2.4217e-21	0.356265	0.164	0.071	6.71757e-17
Arsb	2.43737e-21	-0.614975	0.323	0.412	6.76102e-17
Pkig	2.46368e-21	-0.607431	0.24	0.358	6.83401e-17
Gk	2.50827e-21	0.40262	0.151	0.06	6.95769e-17
Plekhm3	2.58458e-21	0.389593	0.576	0.42	7.16936e-17
Slc7a15	2.66548e-21	0.540279	0.192	0.088	7.39378e-17
St8sia4	2.70675e-21	0.46018	0.232	0.117	7.50826e-17
Slc16a6	2.84356e-21	-0.563241	0.26	0.378	7.88775e-17
Usp12	3.16834e-21	0.427583	0.539	0.386	8.78866e-17
Ctsz	3.53367e-21	0.323468	0.55	0.397	9.80204e-17
Tmem173	4.04134e-21	-0.496608	0.037	0.121	1.12103e-16
Galk2	4.15443e-21	0.42359	0.368	0.228	1.1524e-16
Plgrkt	4.25464e-21	0.403399	0.545	0.392	1.1802e-16
5930430L01Rik	4.27489e-21	0.284104	0.07	0.014	1.18581e-16
Gm46224	4.48603e-21	0.368166	0.284	0.163	1.24438e-16
Prkch	4.49887e-21	0.379034	0.512	0.359	1.24794e-16
Adgre5	5.25694e-21	0.230804	0.039	0.002	1.45822e-16
Rock2	5.46399e-21	-0.410272	0.517	0.564	1.51566e-16
Fli1	5.80614e-21	-0.329531	0.75	0.76	1.61057e-16
Gm26827	6.22935e-21	-0.647014	0.143	0.252	1.72796e-16
Erbin	8.10368e-21	0.319197	0.619	0.465	2.24788e-16
Gm39458	1.00438e-20	0.191782	0.038	0.002	2.78605e-16
Ccny	1.01247e-20	0.420266	0.506	0.354	2.80848e-16
Arl15	1.06024e-20	0.324519	0.709	0.561	2.94099e-16
F730043M19Rik	1.21098e-20	0.307334	0.094	0.026	3.35915e-16
Nktr	1.32134e-20	0.347988	0.56	0.407	3.66527e-16
Ifngr1	1.44565e-20	-0.567511	0.223	0.322	4.01009e-16
Frmd4b	1.53417e-20	-0.317336	0.785	0.796	4.25565e-16
Csf1	1.59197e-20	0.505647	0.219	0.109	4.41597e-16
Atg16l2	1.64367e-20	-0.646774	0.122	0.215	4.55939e-16
4930471E19Rik	1.6976e-20	0.403917	0.077	0.018	4.70896e-16
Ago3	1.70713e-20	0.359727	0.534	0.382	4.73539e-16
Fam105a	1.83033e-20	-0.632149	0.184	0.242	5.07715e-16
Fkbp5	1.94852e-20	-0.584567	0.277	0.378	5.405e-16
Olfr112	1.95002e-20	0.331271	0.101	0.031	5.40915e-16
Aff4	2.00239e-20	0.313558	0.455	0.312	5.55443e-16
Sipa1l1	2.03454e-20	-0.4825	0.338	0.398	5.64362e-16
Vwf	2.36878e-20	0.263964	0.046	0.005	6.57076e-16
Slc23a2	2.5442e-20	0.29206	0.433	0.293	7.05737e-16
Myo1f	2.9262e-20	0.266669	0.857	0.739	8.11699e-16
Enpp1	3.13432e-20	0.378048	0.129	0.048	8.6943e-16
Pdgfa	3.17895e-20	0.405017	0.145	0.058	8.81809e-16
Gm50445	3.32551e-20	0.262646	0.053	0.007	9.22464e-16
Sestd1	3.52467e-20	0.331927	0.081	0.02	9.77708e-16
Itgam	4.23434e-20	-0.556663	0.237	0.337	1.17456e-15
Ggnbp2	4.30889e-20	0.398128	0.4	0.259	1.19524e-15
Idh1	4.37069e-20	0.301529	0.135	0.055	1.21239e-15
Csf2ra	4.62037e-20	0.437958	0.355	0.219	1.28164e-15
Ctss	4.9168e-20	-0.295381	0.785	0.79	1.36387e-15
Mgst1	5.07501e-20	0.213306	0.045	0.004	1.40776e-15
Mthfsl	6.26198e-20	0.403456	0.204	0.1	1.73701e-15
Epb41l2	6.4825e-20	-0.240191	0.906	0.894	1.79818e-15
Rcsd1	7.11725e-20	-0.567933	0.272	0.376	1.97425e-15
Hck	7.72126e-20	-0.536952	0.304	0.407	2.1418e-15
Acer3	8.18279e-20	-0.379918	0.541	0.57	2.26983e-15
Atp6v1c1	8.29319e-20	0.429391	0.439	0.295	2.30045e-15
Msn	9.53383e-20	0.325441	0.487	0.341	2.64459e-15
Myo16	9.56144e-20	0.42903	0.081	0.02	2.65225e-15
Gm6277	9.62639e-20	-0.557084	0.045	0.123	2.67026e-15
Atp6v1b2	1.04644e-19	0.348639	0.368	0.234	2.90273e-15
Hscb	1.08462e-19	0.365105	0.156	0.068	3.00864e-15
Gm34408	1.17278e-19	-0.650699	0.13	0.229	3.25319e-15
Rcor1	1.22053e-19	0.35099	0.357	0.227	3.38562e-15
Fbxo11	1.34187e-19	0.40207	0.539	0.391	3.72223e-15
Atxn10	1.35306e-19	0.348745	0.435	0.295	3.75325e-15
Slc27a1	1.42182e-19	0.33343	0.099	0.03	3.94398e-15
Cacul1	1.51391e-19	0.416741	0.312	0.185	4.19943e-15
Tnpo1	1.66079e-19	0.33905	0.488	0.344	4.60686e-15
Slc7a8	1.97328e-19	-0.48874	0.373	0.453	5.47368e-15
Ubl3	2.07587e-19	0.287128	0.455	0.318	5.75824e-15
Tbc1d2	2.07656e-19	0.262053	0.042	0.004	5.76016e-15
Scamp2	2.53962e-19	-0.552862	0.262	0.362	7.04465e-15
Blvra	2.58392e-19	0.380294	0.16	0.07	7.16753e-15
Srrm2	3.16308e-19	-0.183039	0.766	0.734	8.77407e-15
Zc3hav1	3.44211e-19	0.388013	0.351	0.22	9.54807e-15
Myo18b	3.45169e-19	-0.477661	0.015	0.075	9.57466e-15
Cyba	3.62508e-19	0.429903	0.372	0.238	1.00556e-14
B430010I23Rik	3.73643e-19	-0.560937	0.257	0.352	1.03645e-14
Serpinb1c	3.8487e-19	0.289636	0.054	0.008	1.06759e-14
Gm15635	4.37223e-19	-0.452522	0.021	0.089	1.21281e-14
Cdh4	4.79974e-19	0.466147	0.069	0.015	1.3314e-14
Rbms1	5.03046e-19	0.418322	0.298	0.175	1.3954e-14
Tmem140	5.57865e-19	0.441926	0.167	0.075	1.54746e-14
Arhgap6	5.8318e-19	0.419465	0.084	0.023	1.61768e-14
Evl	6.18329e-19	-0.508583	0.308	0.412	1.71518e-14
Mir142hg	7.13505e-19	0.330211	0.488	0.346	1.97919e-14
Smim14	8.22404e-19	0.379584	0.287	0.166	2.28127e-14
Col4a3bp	8.66362e-19	0.420635	0.321	0.195	2.4032e-14
Gm10848	9.05946e-19	-0.54502	0.041	0.119	2.513e-14
Eef2k	9.12667e-19	-0.533073	0.211	0.286	2.53165e-14
Cat	1.06717e-18	0.384747	0.132	0.051	2.96021e-14
Dpysl2	1.12623e-18	-0.564998	0.191	0.279	3.12406e-14
Rab40c	1.14434e-18	0.322544	0.367	0.24	3.17428e-14
Rtn3	1.25249e-18	0.332198	0.675	0.536	3.47427e-14
Gls	1.26058e-18	0.275452	0.512	0.371	3.49672e-14
Setbp1	1.31185e-18	-0.654812	0.029	0.097	3.63895e-14
Amdhd2	1.36965e-18	0.35604	0.136	0.055	3.79926e-14
Tsc22d1	1.39553e-18	0.337527	0.146	0.063	3.87107e-14
Pdpk1	1.41577e-18	0.35138	0.359	0.231	3.9272e-14
Serac1	1.41959e-18	0.412215	0.159	0.069	3.9378e-14
Gprc5b	1.45434e-18	0.239368	0.069	0.017	4.0342e-14
Gatm	1.53407e-18	-0.745895	0.081	0.161	4.25534e-14
Vps26a	1.59017e-18	0.357329	0.265	0.153	4.41097e-14
Gapvd1	1.60676e-18	0.275059	0.507	0.368	4.457e-14
Gm49417	1.70269e-18	0.235236	0.071	0.017	4.7231e-14
Galnt7	1.73257e-18	0.131778	0.477	0.356	4.80597e-14
Dmxl1	1.7832e-18	0.291921	0.503	0.364	4.94641e-14
Pira2	1.85117e-18	0.242235	0.05	0.007	5.13495e-14
Fbxl3	1.86294e-18	0.321585	0.265	0.155	5.16761e-14
Adam8	2.03163e-18	0.285158	0.053	0.008	5.63553e-14
Cd22	2.06219e-18	0.377769	0.151	0.065	5.7203e-14
Sh3pxd2a	2.22709e-18	-0.528184	0.283	0.384	6.17773e-14
Ptchd1	2.25836e-18	0.382569	0.299	0.179	6.26446e-14
Rab15	2.35128e-18	0.233978	0.041	0.004	6.52221e-14
Psmd8	2.55141e-18	0.32505	0.111	0.039	7.07736e-14
Laptm5	2.70626e-18	-0.443648	0.367	0.433	7.50688e-14
Spire1	2.75683e-18	-0.454481	0.404	0.476	7.64716e-14
Spp1	2.81182e-18	0.644869	0.079	0.021	7.7997e-14
Hexa	3.04119e-18	0.286295	0.458	0.322	8.43596e-14
Sh3bp2	3.35171e-18	0.448491	0.343	0.216	9.29731e-14
4930444A19Rik	3.63889e-18	-0.525699	0.333	0.44	1.00939e-13
Xpr1	4.04654e-18	0.297572	0.401	0.271	1.12247e-13
Akap8l	4.08116e-18	-0.350446	0.422	0.451	1.13207e-13
Tg	4.13327e-18	-0.604737	0.139	0.234	1.14653e-13
Trpm7	4.40815e-18	0.372546	0.522	0.38	1.22278e-13
Plekhm1	4.51418e-18	0.350657	0.148	0.065	1.25219e-13
Tbc1d1	4.61243e-18	0.391411	0.306	0.185	1.27944e-13
Npc2	4.72885e-18	0.279762	0.379	0.254	1.31174e-13
Atxn7l1	4.8556e-18	0.266926	0.596	0.454	1.3469e-13
Tiparp	4.94317e-18	0.338713	0.136	0.057	1.37119e-13
Lamp2	5.03584e-18	0.349086	0.578	0.436	1.39689e-13
Ehbp1	5.71708e-18	0.215848	0.365	0.25	1.58586e-13
Fntb	6.13737e-18	0.327077	0.111	0.041	1.70244e-13
Scamp5	6.57864e-18	-0.53764	0.115	0.202	1.82485e-13
Plek	7.55058e-18	0.46316	0.594	0.464	2.09446e-13
Cep128	8.36312e-18	0.397784	0.172	0.081	2.31985e-13
Dock2	8.38224e-18	-0.142215	0.857	0.817	2.32515e-13
Iqck	8.41151e-18	0.158458	0.057	0.014	2.33327e-13
Tubgcp5	9.10109e-18	-0.498593	0.307	0.385	2.52455e-13
Lrrc58	9.42803e-18	0.368634	0.234	0.129	2.61524e-13
B4galt5	9.63293e-18	0.332886	0.188	0.095	2.67208e-13
Txnrd1	9.76799e-18	0.413521	0.156	0.069	2.70954e-13
Rnf128	1.0058e-17	0.375233	0.104	0.035	2.79e-13
Rab9	1.06016e-17	0.339981	0.107	0.038	2.94079e-13
Zfand2a	1.15139e-17	0.302149	0.099	0.033	3.19383e-13
Ecscr	1.184e-17	-0.4436	0.034	0.106	3.2843e-13
Gm43221	1.21503e-17	-0.498269	0.059	0.144	3.37038e-13
Gm31243	1.24702e-17	-0.494843	0.029	0.098	3.45912e-13
Oxct1	1.29943e-17	0.302781	0.598	0.457	3.60449e-13
Hdac9	1.45008e-17	-0.423858	0.547	0.573	4.02239e-13
Cyth3	1.48463e-17	0.260912	0.307	0.195	4.11821e-13
Dgkd	1.51224e-17	-0.352717	0.453	0.487	4.19481e-13
Mnat1	1.60553e-17	0.33982	0.333	0.212	4.45358e-13
Pik3ap1	1.81531e-17	-0.376327	0.495	0.548	5.03548e-13
Lima1	1.92149e-17	0.249443	0.227	0.132	5.33002e-13
Pik3cd	2.06687e-17	-0.479626	0.298	0.391	5.73328e-13
Tnks2	2.08521e-17	0.218231	0.434	0.312	5.78416e-13
Gpx3	2.1291e-17	0.210485	0.034	0.003	5.90592e-13
Kcnk6	2.28445e-17	-0.517429	0.065	0.149	6.33683e-13
Ankhd1	2.31791e-17	0.278902	0.576	0.438	6.42966e-13
Zfp346	2.5419e-17	0.388789	0.186	0.092	7.05097e-13
Slc36a4	2.75639e-17	0.370421	0.149	0.065	7.64596e-13
Aftph	2.75786e-17	-0.449847	0.367	0.431	7.65004e-13
Nek7	2.80386e-17	-0.188924	0.613	0.573	7.77762e-13
Eya4	2.83553e-17	0.273834	0.447	0.316	7.86546e-13
Kcnip4	3.03471e-17	-0.668536	0.341	0.419	8.41798e-13
Macf1	3.08874e-17	-0.171626	0.911	0.885	8.56784e-13
Kcnq1ot1	3.35476e-17	0.263114	0.407	0.283	9.30578e-13
Plxna1	3.64614e-17	0.278528	0.064	0.015	1.0114e-12
Galnt6	3.67535e-17	0.271513	0.082	0.024	1.01951e-12
Mbnl1	3.775e-17	-0.214832	0.89	0.878	1.04715e-12
Paox	3.96576e-17	0.399859	0.136	0.057	1.10006e-12
Ell2	3.97481e-17	0.43513	0.208	0.109	1.10257e-12
Ebf3	3.98746e-17	-0.561622	0.119	0.202	1.10608e-12
Morrbid	4.37962e-17	0.391869	0.164	0.077	1.21486e-12
Dgkh	4.71621e-17	0.420434	0.206	0.108	1.30823e-12
Sipa1	4.72204e-17	-0.497459	0.222	0.312	1.30985e-12
Olfml3	4.91686e-17	-0.519808	0.107	0.198	1.36389e-12
Lmbrd2	4.93847e-17	0.318403	0.207	0.111	1.36988e-12
Sort1	5.28516e-17	-0.528997	0.2	0.288	1.46605e-12
Arhgap26	5.41435e-17	0.405073	0.186	0.093	1.50189e-12
Ampd3	6.62882e-17	0.299619	0.142	0.065	1.83877e-12
Slc44a1	6.64516e-17	0.317576	0.245	0.143	1.8433e-12
Cers6	6.66595e-17	0.334148	0.298	0.184	1.84907e-12
Mcam	6.83515e-17	0.194282	0.039	0.004	1.896e-12
Son	8.08116e-17	-0.207911	0.719	0.701	2.24163e-12
Lrrc8d	8.09066e-17	0.271309	0.504	0.372	2.24427e-12
Srsf2	8.12915e-17	0.354547	0.39	0.262	2.25495e-12
E130102H24Rik	8.57419e-17	0.337434	0.181	0.092	2.37839e-12
1700003F12Rik	9.53177e-17	0.308099	0.065	0.017	2.64402e-12
Rgs1	9.66481e-17	0.354773	0.069	0.018	2.68092e-12
Gm43821	9.79507e-17	-0.511615	0.046	0.122	2.71705e-12
Snd1	9.8178e-17	0.248252	0.513	0.381	2.72336e-12
Snx13	1.2374e-16	-0.349263	0.406	0.434	3.43243e-12
Skap2	1.24652e-16	0.191141	0.787	0.665	3.45773e-12
Srpk1	1.33033e-16	0.212655	0.197	0.114	3.69019e-12
Slc7a11	1.41051e-16	0.291231	0.053	0.01	3.91261e-12
Tbc1d30	1.47556e-16	0.342676	0.104	0.037	4.09306e-12
Kcnk12	1.49351e-16	-0.445281	0.011	0.062	4.14285e-12
Rmnd1	1.5379e-16	0.324027	0.279	0.169	4.26598e-12
Cpd	1.7572e-16	0.304564	0.292	0.182	4.8743e-12
Gcfc2	1.93128e-16	0.247436	0.13	0.061	5.35717e-12
Asap3	1.96385e-16	-0.498141	0.069	0.149	5.44752e-12
Dusp3	2.07838e-16	0.317573	0.252	0.149	5.76522e-12
P2ry14	2.09672e-16	0.201156	0.058	0.012	5.81609e-12
Cacna1d	2.162e-16	0.10437	0.705	0.589	5.99718e-12
Cd5l	2.27631e-16	0.323053	0.036	0.004	6.31425e-12
Dnajc5	2.3269e-16	0.222378	0.349	0.239	6.45458e-12
Zzz3	2.59765e-16	0.303645	0.378	0.255	7.20563e-12
Cd200r1	2.60815e-16	0.394775	0.202	0.107	7.23474e-12
Uhrf2	2.7047e-16	0.369133	0.414	0.286	7.50255e-12
Erc1	2.75106e-16	0.320833	0.111	0.042	7.63116e-12
Gch1	2.81893e-16	0.271801	0.08	0.024	7.81942e-12
Stk38	2.87915e-16	0.23686	0.377	0.263	7.98648e-12
Renbp	3.02204e-16	0.391941	0.208	0.111	8.38284e-12
Ptbp3	3.37129e-16	0.271313	0.615	0.48	9.35162e-12
Sox7	3.6768e-16	0.233284	0.042	0.006	1.01991e-11
Hnrnpc	3.68731e-16	0.227121	0.364	0.253	1.02282e-11
Syne1	3.70415e-16	0.296294	0.127	0.054	1.02749e-11
Arhgap18	3.70944e-16	0.343153	0.244	0.143	1.02896e-11
Gm26947	3.79184e-16	0.229112	0.059	0.013	1.05182e-11
Hivep3	3.79531e-16	-0.300985	0.609	0.617	1.05278e-11
Itm2b	3.81995e-16	-0.266967	0.591	0.591	1.05962e-11
Gfm2	3.84952e-16	-0.360066	0.325	0.358	1.06782e-11
Rmdn1	3.8632e-16	0.257317	0.422	0.3	1.07161e-11
Gm5535	4.03644e-16	0.196576	0.043	0.006	1.11967e-11
Mapk14	4.11243e-16	-0.456924	0.342	0.426	1.14075e-11
Celf2	4.46538e-16	-0.284	0.784	0.792	1.23865e-11
Pbdc1	4.57802e-16	0.307991	0.137	0.062	1.2699e-11
4930512J16Rik	4.86998e-16	0.139653	0.023	0	1.35088e-11
Rab3ip	4.89405e-16	-0.507079	0.075	0.162	1.35756e-11
Gdpd1	5.17313e-16	0.385056	0.101	0.037	1.43498e-11
Dram2	5.23943e-16	0.216619	0.361	0.252	1.45337e-11
Tmem189	5.83391e-16	0.368281	0.201	0.107	1.61827e-11
Tmem104	5.94149e-16	0.328254	0.357	0.236	1.64811e-11
Immp2l	6.11989e-16	0.270547	0.613	0.479	1.6976e-11
Grb2	6.27548e-16	0.289044	0.597	0.463	1.74076e-11
Atp13a2	7.01602e-16	0.321297	0.237	0.137	1.94617e-11
Esyt2	7.06245e-16	0.255973	0.292	0.188	1.95905e-11
Wdr7	7.09569e-16	0.369397	0.379	0.256	1.96827e-11
Il6st	7.32349e-16	-0.44654	0.279	0.339	2.03146e-11
Dnajb14	8.40612e-16	0.305278	0.303	0.193	2.33177e-11
Arglu1	8.86125e-16	-0.326756	0.455	0.494	2.45802e-11
Rp2	9.11698e-16	-0.515748	0.179	0.262	2.52896e-11
Med15	9.26654e-16	0.330011	0.289	0.181	2.57044e-11
Mycbp	9.32556e-16	0.310934	0.209	0.117	2.58682e-11
Cd33	9.47107e-16	-0.399724	0.3	0.373	2.62718e-11
Gm30382	9.47257e-16	0.269162	0.074	0.023	2.6276e-11
Cdk8	9.88234e-16	0.347758	0.466	0.335	2.74126e-11
Grina	9.92688e-16	0.317762	0.268	0.162	2.75362e-11
Slc4a7	1.0777e-15	-0.468773	0.204	0.264	2.98944e-11
Gm16000	1.09579e-15	0.226568	0.05	0.009	3.03962e-11
Capza2	1.10781e-15	-0.382938	0.34	0.391	3.07296e-11
Cyp4v3	1.27106e-15	0.402528	0.207	0.112	3.5258e-11
Anks1	1.29247e-15	-0.452885	0.255	0.326	3.58517e-11
Tom1	1.43466e-15	0.261187	0.218	0.128	3.9796e-11
Map3k2	1.55226e-15	0.223674	0.379	0.266	4.30582e-11
Tank	1.61353e-15	0.337087	0.431	0.305	4.47577e-11
Dyrk1a	1.61675e-15	0.212683	0.491	0.369	4.48469e-11
Cyb5r1	1.62049e-15	0.32059	0.139	0.063	4.49507e-11
Cdc42se2	1.62947e-15	0.339412	0.376	0.255	4.52e-11
Tnrc18	1.63719e-15	-0.430373	0.311	0.365	4.54139e-11
Armc2	1.67282e-15	0.200799	0.038	0.005	4.64024e-11
Tsc22d2	1.69009e-15	0.124485	0.385	0.287	4.68814e-11
Gm42836	1.70772e-15	0.327571	0.088	0.029	4.73704e-11
Raph1	1.74112e-15	0.382083	0.145	0.067	4.8297e-11
6030468B19Rik	1.78571e-15	-0.356938	0.019	0.075	4.95338e-11
Pgm2l1	1.79608e-15	0.296427	0.113	0.047	4.98214e-11
Fam234a	1.80847e-15	0.34031	0.112	0.045	5.01652e-11
P2ry13	1.83327e-15	-0.458677	0.092	0.177	5.0853e-11
Igf1r	1.90327e-15	0.288733	0.477	0.351	5.27947e-11
Anxa3	1.91965e-15	-0.249296	0.569	0.563	5.32493e-11
Cd180	1.94142e-15	-0.423326	0.414	0.482	5.38529e-11
Pianp	1.94403e-15	0.265058	0.07	0.019	5.39255e-11
Zfp652	1.97503e-15	-0.350192	0.529	0.571	5.47852e-11
Arhgap39	2.08463e-15	-0.378753	0.493	0.544	5.78256e-11
Tbc1d15	2.17803e-15	0.278293	0.177	0.095	6.04165e-11
Plau	2.24875e-15	0.450804	0.113	0.046	6.2378e-11
Zc2hc1a	2.28104e-15	0.252245	0.107	0.044	6.32737e-11
Pcyt1a	2.30534e-15	0.355626	0.163	0.08	6.39479e-11
Gm17231	2.37663e-15	-0.542605	0.227	0.308	6.59253e-11
Hspa9	2.40978e-15	0.322478	0.185	0.099	6.68449e-11
Gm13963	2.48129e-15	0.21475	0.035	0.004	6.88284e-11
Glul	2.50837e-15	-0.532297	0.092	0.165	6.95796e-11
Nr6a1	2.51784e-15	-0.335151	0.549	0.56	6.98423e-11
Gal3st4	2.60293e-15	-0.328199	0.031	0.095	7.22026e-11
Tnfrsf11a	2.64694e-15	-0.377437	0.374	0.412	7.34234e-11
2900089D17Rik	2.77515e-15	0.374866	0.216	0.121	7.69798e-11
Wdr44	2.7779e-15	-0.481352	0.247	0.321	7.70562e-11
Atp6v1h	2.85105e-15	0.272122	0.293	0.19	7.90852e-11
Wls	2.94083e-15	0.293037	0.436	0.314	8.15757e-11
Gm43378	3.0111e-15	-0.291626	0.022	0.078	8.3525e-11
Zc3h12a	3.01174e-15	0.359752	0.124	0.052	8.35427e-11
Osbpl11	3.21205e-15	-0.352171	0.368	0.391	8.90992e-11
Map3k1	3.38235e-15	0.274679	0.368	0.253	9.38231e-11
Pygl	3.38551e-15	0.329346	0.125	0.054	9.39107e-11
Apc	3.41654e-15	-0.391554	0.386	0.423	9.47715e-11
Fam91a1	3.45612e-15	-0.463844	0.198	0.265	9.58694e-11
Map3k8	3.64688e-15	0.265863	0.181	0.1	1.01161e-10
Wdfy2	3.781e-15	-0.428289	0.334	0.394	1.04881e-10
Ncf1	3.92737e-15	-0.48788	0.216	0.3	1.08941e-10
Tcirg1	4.19382e-15	0.340963	0.444	0.318	1.16332e-10
Fam13b	4.31005e-15	0.234453	0.46	0.339	1.19556e-10
B2m	4.39618e-15	0.155299	0.344	0.248	1.21946e-10
Gpd2	4.4422e-15	0.297111	0.12	0.052	1.23222e-10
Mrc2	4.60031e-15	-0.40792	0.018	0.072	1.27608e-10
Rtn4rl1	4.6159e-15	-0.473828	0.297	0.391	1.2804e-10
Cab39	4.81561e-15	0.297135	0.372	0.255	1.3358e-10
Pikfyve	5.01992e-15	0.268117	0.284	0.182	1.39248e-10
Serpine1	5.10518e-15	0.371223	0.092	0.032	1.41612e-10
Klhl24	5.28728e-15	0.296838	0.332	0.221	1.46664e-10
Ogdh	5.48534e-15	0.136269	0.314	0.222	1.52158e-10
Pip4k2a	5.96112e-15	-0.296912	0.789	0.795	1.65356e-10
Fam117b	6.02634e-15	-0.418056	0.278	0.326	1.67165e-10
Pcnx	6.10759e-15	0.228401	0.281	0.185	1.69418e-10
Man1a2	6.29364e-15	-0.394808	0.469	0.527	1.74579e-10
Rdh5	6.93676e-15	0.327506	0.141	0.065	1.92419e-10
Ppm1l	7.03899e-15	-0.610572	0.096	0.178	1.95254e-10
Psmd2	7.45123e-15	0.281735	0.096	0.036	2.0669e-10
Chka	7.46871e-15	0.184698	0.249	0.161	2.07175e-10
Neil2	7.79913e-15	0.323225	0.091	0.032	2.1634e-10
Celf1	8.17158e-15	0.233148	0.625	0.498	2.26671e-10
Tspan18	8.34786e-15	-0.538021	0.069	0.145	2.31561e-10
Slfn2	8.5816e-15	0.353625	0.105	0.041	2.38045e-10
Ndst1	8.58221e-15	0.295731	0.13	0.058	2.38062e-10
Heatr5a	8.87095e-15	-0.424893	0.347	0.414	2.46071e-10
Map4	8.96979e-15	-0.234742	0.61	0.59	2.48813e-10
Basp1	9.72125e-15	-0.364966	0.492	0.548	2.69658e-10
Nlrc5	9.9832e-15	0.375958	0.155	0.076	2.76924e-10
Frrs1	1.04347e-14	0.181556	0.525	0.408	2.89449e-10
Gnpda1	1.04734e-14	0.397695	0.216	0.121	2.90522e-10
Ralgapa1	1.12811e-14	0.124558	0.425	0.325	3.12927e-10
0610043K17Rik	1.15293e-14	0.32171	0.091	0.032	3.19812e-10
Gm35154	1.1762e-14	-0.553281	0.08	0.157	3.26265e-10
Cep68	1.18582e-14	-0.514574	0.185	0.267	3.28934e-10
Gm12905	1.19138e-14	0.308117	0.154	0.076	3.30476e-10
Gm12353	1.22015e-14	0.23496	0.314	0.211	3.38456e-10
Pwwp2b	1.26482e-14	0.241952	0.063	0.017	3.50849e-10
Bicra	1.32067e-14	-0.440413	0.219	0.27	3.6634e-10
Ccdc57	1.43739e-14	0.321011	0.124	0.054	3.98718e-10
Rb1	1.44972e-14	0.200414	0.559	0.438	4.02138e-10
Slc16a10	1.48406e-14	0.329101	0.333	0.222	4.11663e-10
Trio	1.51986e-14	-0.355662	0.417	0.451	4.21593e-10
Tmem38b	1.57328e-14	0.285746	0.09	0.032	4.36413e-10
Fmnl3	1.61981e-14	-0.36702	0.4	0.454	4.49318e-10
Blm	1.63801e-14	0.32677	0.127	0.056	4.54367e-10
Ski	1.65952e-14	-0.156334	0.583	0.547	4.60333e-10
Card14	1.66919e-14	0.132378	0.026	0.001	4.63015e-10
Cmya5	1.68455e-14	-0.412774	0.016	0.067	4.67278e-10
Luzp1	1.70806e-14	0.225408	0.266	0.175	4.738e-10
Spns3	1.78955e-14	-0.287474	0.008	0.051	4.96403e-10
Oxr1	1.79329e-14	0.279582	0.657	0.532	4.9744e-10
Parp8	1.79566e-14	-0.434687	0.41	0.484	4.981e-10
Tmem205	1.79679e-14	0.232501	0.071	0.021	4.98411e-10
Glb1	1.91824e-14	0.264702	0.2	0.115	5.32102e-10
Smarca2	2.06263e-14	-0.43169	0.327	0.393	5.72153e-10
Pik3cg	2.29643e-14	-0.440254	0.219	0.296	6.37006e-10
Wsb2	2.38432e-14	0.207236	0.111	0.051	6.61387e-10
Gm42601	2.40054e-14	-0.459718	0.029	0.087	6.65885e-10
Chsy1	2.448e-14	-0.491387	0.135	0.208	6.79051e-10
Chst8	2.48584e-14	-0.491507	0.05	0.118	6.89548e-10
Ankrd28	2.49639e-14	0.310699	0.162	0.083	6.92473e-10
Gab2	2.61221e-14	0.238033	0.912	0.863	7.246e-10
Fcgr2b	2.63126e-14	0.198285	0.243	0.157	7.29886e-10
Xist	2.66108e-14	0.305586	0.482	0.36	7.38156e-10
Slc12a9	2.66287e-14	-0.481471	0.077	0.15	7.38654e-10
Pla2g4a	2.7147e-14	-0.42707	0.336	0.409	7.53031e-10
Crebbp	2.7248e-14	-0.162396	0.539	0.501	7.55832e-10
Zhx2	2.83491e-14	0.235577	0.162	0.09	7.86376e-10
Pik3ca	2.87946e-14	0.302626	0.392	0.274	7.98734e-10
Mgmt	2.90279e-14	0.232304	0.218	0.135	8.05204e-10
Fam172a	2.96079e-14	0.111253	0.727	0.612	8.21293e-10
Ppfia4	3.00413e-14	-0.455468	0.134	0.225	8.33316e-10
Tmem192	3.02702e-14	0.312239	0.123	0.054	8.39665e-10
Speg	3.07158e-14	0.314976	0.128	0.058	8.52027e-10
Khdrbs3	3.10368e-14	-0.426507	0.029	0.088	8.6093e-10
Lmbrd1	3.11898e-14	0.319349	0.306	0.198	8.65173e-10
Rab3il1	3.27785e-14	-0.482006	0.132	0.213	9.09243e-10
Rnf157	3.29004e-14	0.286408	0.261	0.164	9.12624e-10
Tnip1	3.45503e-14	0.311216	0.177	0.094	9.5839e-10
Mical1	3.46865e-14	0.264963	0.082	0.028	9.62168e-10
Rapgef1	3.48806e-14	-0.389094	0.361	0.42	9.67552e-10
Adk	3.58013e-14	0.324094	0.17	0.09	9.93093e-10
Msrb1	3.59192e-14	0.233893	0.061	0.016	9.96362e-10
Plekho1	3.80487e-14	-0.204136	0.45	0.434	1.05543e-09
Vat1	3.82377e-14	0.199771	0.053	0.012	1.06067e-09
U2surp	3.91029e-14	0.246475	0.387	0.275	1.08468e-09
Abcg1	4.04227e-14	0.254626	0.213	0.129	1.12128e-09
Lrp6	4.3657e-14	0.33149	0.383	0.266	1.211e-09
Eif1a	4.64746e-14	0.302237	0.105	0.042	1.28916e-09
Zdhhc18	4.65461e-14	0.298787	0.15	0.077	1.29114e-09
Tmem135	4.85368e-14	-0.274112	0.59	0.604	1.34636e-09
Plekha1	4.89316e-14	0.345619	0.381	0.264	1.35731e-09
Washc5	5.13556e-14	0.353729	0.154	0.076	1.42455e-09
Rhbdf2	5.19131e-14	0.312134	0.107	0.043	1.44002e-09
Spryd7	5.29395e-14	0.210974	0.074	0.025	1.46849e-09
Slc11a1	5.33984e-14	0.317175	0.334	0.224	1.48122e-09
Gsr	5.37073e-14	0.281813	0.136	0.066	1.48979e-09
Gm16183	5.38334e-14	0.171471	0.132	0.071	1.49328e-09
Cdc14b	5.60827e-14	0.290826	0.13	0.061	1.55568e-09
Slc7a2	5.81704e-14	0.168896	0.033	0.004	1.61359e-09
Apba1	6.04971e-14	-0.412005	0.409	0.443	1.67813e-09
Rnf43	6.14142e-14	0.22866	0.056	0.014	1.70357e-09
Plcg2	6.2538e-14	-0.25616	0.555	0.555	1.73474e-09
Adgrl2	6.2969e-14	0.243784	0.235	0.146	1.7467e-09
Akap10	6.29691e-14	0.170664	0.535	0.42	1.7467e-09
Patl1	6.5836e-14	0.25698	0.194	0.112	1.82623e-09
Map3k5	6.69328e-14	-0.432454	0.327	0.399	1.85665e-09
Plpp3	6.74421e-14	0.252456	0.088	0.032	1.87078e-09
Fnbp1	6.84976e-14	-0.299148	0.547	0.578	1.90005e-09
Fermt3	6.95696e-14	-0.399121	0.317	0.379	1.92979e-09
Manba	7.02066e-14	0.306766	0.322	0.215	1.94746e-09
Plekhf2	7.1686e-14	0.318655	0.182	0.1	1.9885e-09
Mir99ahg	7.20614e-14	-0.118457	0.556	0.505	1.99891e-09
Mgat5	7.32182e-14	0.267337	0.74	0.625	2.031e-09
Spg21	7.79241e-14	0.210065	0.094	0.04	2.16154e-09
Abcd2	7.81412e-14	0.240828	0.458	0.341	2.16756e-09
Mga	7.86305e-14	0.33564	0.319	0.211	2.18113e-09
Cmss1	8.14037e-14	0.17581	0.686	0.57	2.25806e-09
Atp6v1d	8.1757e-14	0.34459	0.156	0.078	2.26786e-09
Skp2	8.27014e-14	0.275776	0.138	0.068	2.29405e-09
Shtn1	8.59082e-14	0.293268	0.1	0.04	2.38301e-09
Crebrf	9.23259e-14	0.256939	0.412	0.298	2.56103e-09
Impact	9.57894e-14	0.366954	0.269	0.168	2.6571e-09
Dpp7	9.97301e-14	0.251954	0.08	0.028	2.76641e-09
Gas7	1.03951e-13	0.361849	0.116	0.051	2.88351e-09
Sdccag8	1.0621e-13	-0.429096	0.314	0.375	2.94617e-09
Chd3	1.06633e-13	0.368754	0.228	0.134	2.95788e-09
Lrrk1	1.15425e-13	-0.387581	0.388	0.452	3.20177e-09
Rin2	1.20163e-13	-0.429917	0.338	0.408	3.3332e-09
Bhlhe41	1.21287e-13	0.341555	0.253	0.155	3.36437e-09
Elk3	1.22998e-13	-0.203718	0.441	0.421	3.41185e-09
Hps3	1.24311e-13	-0.311357	0.346	0.367	3.44827e-09
Akap13	1.24312e-13	0.260573	0.766	0.656	3.4483e-09
Myo1b	1.25008e-13	-0.49159	0.137	0.21	3.46761e-09
Ppp1r21	1.29433e-13	-0.444986	0.268	0.338	3.59033e-09
Zfp516	1.32519e-13	0.288493	0.219	0.131	3.67594e-09
Man1a	1.37122e-13	-0.424708	0.4	0.47	3.80364e-09
Ncoa7	1.37833e-13	0.273252	0.178	0.099	3.82334e-09
Sh3kbp1	1.37988e-13	-0.239889	0.66	0.642	3.82764e-09
Atp6v0b	1.43026e-13	0.205582	0.694	0.575	3.96739e-09
Nckap5l	1.44715e-13	0.258725	0.273	0.178	4.01424e-09
Dtx3	1.45404e-13	0.357846	0.198	0.111	4.03336e-09
Zfyve26	1.49563e-13	0.283857	0.24	0.148	4.14874e-09
Rad51b	1.505e-13	0.263778	0.215	0.13	4.17472e-09
Osbpl1a	1.52479e-13	0.263002	0.322	0.219	4.22962e-09
Slc17a5	1.52483e-13	0.213557	0.236	0.151	4.22972e-09
Klf3	1.57942e-13	-0.444409	0.208	0.274	4.38115e-09
Orai2	1.65956e-13	-0.471538	0.093	0.152	4.60347e-09
Il10rb	1.68417e-13	0.344451	0.277	0.175	4.67171e-09
Zeb1	1.72064e-13	-0.332594	0.552	0.59	4.77289e-09
Scoc	1.83006e-13	-0.447742	0.181	0.274	5.07639e-09
Fam129b	1.83581e-13	0.299049	0.121	0.054	5.09235e-09
Ep300	1.86476e-13	-0.159957	0.391	0.363	5.17266e-09
Kifc3	1.88634e-13	0.275145	0.066	0.019	5.23251e-09
Npepps	1.89589e-13	0.190334	0.407	0.301	5.25901e-09
Clybl	1.89622e-13	0.326566	0.191	0.107	5.25993e-09
3110043O21Rik	1.90993e-13	0.377747	0.112	0.05	5.29795e-09
Snn	1.943e-13	-0.332666	0.014	0.06	5.38968e-09
Igf1os	2.02957e-13	0.225272	0.047	0.01	5.62983e-09
Hnrnpm	2.03949e-13	0.210573	0.418	0.311	5.65734e-09
Gsk3b	2.04598e-13	0.185851	0.515	0.402	5.67534e-09
Eif4a1	2.07331e-13	0.275683	0.21	0.124	5.75115e-09
C030034L19Rik	2.17949e-13	0.24385	0.179	0.102	6.04568e-09
Zfp395	2.21636e-13	0.308849	0.186	0.104	6.14797e-09
Nub1	2.30946e-13	0.120792	0.231	0.158	6.40621e-09
Kdm2b	2.3667e-13	-0.437295	0.21	0.277	6.56499e-09
Tpst2	2.55977e-13	-0.466462	0.149	0.222	7.10054e-09
Il15	2.65131e-13	0.300679	0.319	0.215	7.35446e-09
Metap1d	2.65686e-13	0.186187	0.301	0.209	7.36987e-09
Cndp2	2.76709e-13	0.276678	0.176	0.098	7.67562e-09
Plcl2	2.79282e-13	-0.109905	0.819	0.77	7.747e-09
Ly96	2.81854e-13	0.242476	0.159	0.087	7.81836e-09
Ccni	2.98279e-13	-0.454952	0.173	0.242	8.27397e-09
Nck1	3.07092e-13	0.1024	0.298	0.218	8.51844e-09
Gm17359	3.17049e-13	0.326755	0.105	0.044	8.79464e-09
St8sia6	3.23307e-13	0.201247	0.198	0.119	8.96821e-09
Scpep1	3.31257e-13	0.283962	0.181	0.102	9.18874e-09
Ranbp9	3.36064e-13	0.247797	0.407	0.296	9.32207e-09
Tubgcp4	3.53327e-13	0.276865	0.165	0.091	9.80095e-09
Slc25a24	3.574e-13	0.119361	0.026	0.002	9.91391e-09
Alox5	3.67074e-13	-0.375823	0.02	0.071	1.01823e-08
Bnip3l	3.74082e-13	0.33366	0.197	0.113	1.03767e-08
Vac14	3.74159e-13	0.170125	0.181	0.11	1.03788e-08
Hectd2	3.81649e-13	0.311221	0.113	0.049	1.05866e-08
Acvr1	3.95245e-13	-0.413496	0.213	0.274	1.09637e-08
Eef1a1	3.95866e-13	0.140212	0.372	0.278	1.09809e-08
Fuca1	4.02822e-13	0.323648	0.235	0.144	1.11739e-08
Plekha8	4.05796e-13	0.222117	0.114	0.055	1.12564e-08
Trim2	4.15118e-13	-0.505811	0.141	0.207	1.15149e-08
Crtc3	4.22814e-13	0.17962	0.242	0.161	1.17284e-08
Ank2	4.27155e-13	-0.323887	0.678	0.698	1.18489e-08
Cep70	4.27224e-13	0.2943	0.194	0.111	1.18508e-08
Eno2	4.29398e-13	0.247803	0.064	0.02	1.19111e-08
2023-03-03	4.31529e-13	0.315506	0.197	0.115	1.19702e-08
Mrgpra6	4.34644e-13	0.165354	0.028	0.002	1.20566e-08
Chd7	4.43051e-13	-0.229517	0.573	0.56	1.22898e-08
Arl8a	4.50151e-13	0.325427	0.177	0.096	1.24867e-08
Cdk18	4.85324e-13	0.226731	0.054	0.014	1.34624e-08
Rab21	4.93264e-13	0.298002	0.254	0.161	1.36826e-08
Ctla2b	4.94716e-13	0.259963	0.109	0.047	1.37229e-08
Abcb1b	4.97069e-13	0.274796	0.324	0.222	1.37882e-08
Sik1	5.04878e-13	0.173528	0.033	0.004	1.40048e-08
Disc1	5.47774e-13	-0.442411	0.258	0.329	1.51947e-08
Cltc	5.73696e-13	-0.110018	0.503	0.454	1.59137e-08
Mtmr3	5.74559e-13	0.213505	0.555	0.44	1.59377e-08
Igsf6	6.01093e-13	0.354697	0.227	0.136	1.66737e-08
4930469K13Rik	6.1824e-13	-0.460834	0.151	0.224	1.71493e-08
Pola1	6.27545e-13	0.286158	0.144	0.074	1.74075e-08
Gm42477	6.29044e-13	-0.460733	0.049	0.113	1.74491e-08
Gpr84	6.63591e-13	-0.349803	0.02	0.071	1.84073e-08
Pde8a	6.64981e-13	0.316474	0.113	0.05	1.84459e-08
2023-03-07	6.72198e-13	0.151742	0.363	0.271	1.86461e-08
Stom	7.35994e-13	0.166778	0.038	0.006	2.04157e-08
Sik2	7.79928e-13	-0.363064	0.3	0.331	2.16344e-08
Gm3739	7.82548e-13	-0.267492	0.014	0.058	2.17071e-08
Tbc1d10a	7.90977e-13	0.242169	0.153	0.083	2.19409e-08
Hps4	7.98465e-13	-0.425328	0.294	0.371	2.21486e-08
Rock1	8.08642e-13	0.109004	0.532	0.428	2.24309e-08
Pld4	8.39815e-13	-0.438998	0.189	0.284	2.32956e-08
Tmem243	8.49873e-13	-0.415527	0.336	0.388	2.35746e-08
Kcnj12	9.10082e-13	-0.230694	0.004	0.038	2.52448e-08
AB124611	9.14946e-13	0.248337	0.077	0.027	2.53797e-08
Atp6v0e	9.20964e-13	0.281394	0.168	0.092	2.55466e-08
Trappc9	9.32479e-13	-0.292636	0.314	0.323	2.5866e-08
Cab39l	9.39035e-13	0.193019	0.287	0.2	2.60479e-08
Lrrfip2	9.75501e-13	0.256654	0.279	0.185	2.70594e-08
Lag3	9.97297e-13	-0.346175	0.027	0.078	2.7664e-08
Atf6	1.00298e-12	0.112631	0.435	0.34	2.78217e-08
Tsix	1.00472e-12	0.339714	0.269	0.173	2.78701e-08
Trafd1	1.01369e-12	0.332817	0.271	0.173	2.81187e-08
Tlr3	1.04292e-12	-0.389648	0.047	0.109	2.89295e-08
Mcoln1	1.06094e-12	0.217118	0.124	0.062	2.94293e-08
Marcks	1.08131e-12	-0.454186	0.248	0.332	2.99944e-08
Nipal3	1.11027e-12	0.31311	0.121	0.056	3.07977e-08
Gdi2	1.13231e-12	-0.378775	0.368	0.423	3.14091e-08
Gm19689	1.14789e-12	0.279742	0.094	0.037	3.18413e-08
Htr2b	1.14913e-12	0.292189	0.1	0.042	3.18758e-08
Ccnl1	1.15187e-12	0.287446	0.469	0.353	3.19518e-08
Nsf	1.18018e-12	0.276581	0.388	0.279	3.2737e-08
Aatf	1.19328e-12	0.344534	0.346	0.238	3.31004e-08
Hnrnpf	1.20423e-12	0.238521	0.274	0.182	3.34042e-08
Otulin	1.23008e-12	0.155646	0.378	0.28	3.41211e-08
Traf3ip3	1.26219e-12	-0.427571	0.1	0.177	3.50118e-08
Pwp1	1.34317e-12	0.118009	0.097	0.05	3.72583e-08
Ago4	1.34834e-12	0.241034	0.173	0.1	3.74017e-08
4930455G09Rik	1.36062e-12	0.193658	0.045	0.01	3.77422e-08
Asph	1.4034e-12	-0.330149	0.48	0.529	3.89289e-08
Csad	1.47087e-12	-0.461496	0.172	0.245	4.08004e-08
Mtdh	1.49104e-12	-0.25175	0.626	0.633	4.13598e-08
Trpm2	1.53396e-12	-0.446332	0.104	0.185	4.25505e-08
Dnmt3a	1.54472e-12	0.214326	0.692	0.577	4.28491e-08
Tmc7	1.62407e-12	-0.394079	0.029	0.079	4.505e-08
Gm16599	1.72734e-12	-0.114108	0.495	0.444	4.79147e-08
Nbea	1.75593e-12	-0.3017	0.409	0.418	4.87076e-08
Atp8b4	1.77731e-12	0.247026	0.021	0.001	4.93008e-08
Asap1	1.81464e-12	-0.162316	0.779	0.753	5.03364e-08
Gm8369	1.95953e-12	0.269028	0.061	0.018	5.43555e-08
Ccdc50	1.96348e-12	-0.346615	0.322	0.359	5.44648e-08
Mfhas1	1.9696e-12	0.288786	0.344	0.24	5.46347e-08
Aldh2	2.04564e-12	0.24615	0.088	0.036	5.67441e-08
Il12rb2	2.0568e-12	0.227871	0.097	0.043	5.70537e-08
Nmnat3	2.12769e-12	0.276108	0.164	0.091	5.902e-08
Pacs2	2.13559e-12	0.197146	0.239	0.159	5.92392e-08
Pfkfb3	2.16384e-12	0.24222	0.392	0.285	6.00227e-08
Tmem120b	2.3199e-12	0.262301	0.119	0.057	6.43517e-08
Slc39a12	2.35879e-12	-0.36061	0.02	0.069	6.54304e-08
Cstb	2.36937e-12	0.257057	0.067	0.022	6.5724e-08
Prune2	2.40951e-12	0.208618	0.319	0.223	6.68373e-08
Rasgef1b	2.49874e-12	0.371483	0.184	0.104	6.93126e-08
Mpeg1	2.56707e-12	0.246219	0.343	0.242	7.12079e-08
Afap1l1	2.65293e-12	-0.437651	0.06	0.124	7.35897e-08
Lgals8	2.65644e-12	0.262145	0.292	0.196	7.36869e-08
Vrk2	2.67087e-12	-0.357195	0.387	0.441	7.40872e-08
Ifnar1	2.67509e-12	0.151157	0.23	0.156	7.42044e-08
Map11	2.79449e-12	-0.373434	0.093	0.158	7.75163e-08
Tcte2	2.80911e-12	0.248639	0.042	0.009	7.79218e-08
Bcl2a1b	2.84193e-12	0.322223	0.162	0.086	7.88322e-08
Atp2c1	2.8553e-12	-0.275045	0.475	0.475	7.9203e-08
Adipor1	2.89723e-12	0.321447	0.214	0.128	8.03663e-08
Sorl1	3.07896e-12	0.222423	0.251	0.167	8.54072e-08
Pi4ka	3.17821e-12	0.278599	0.317	0.218	8.81605e-08
Spata13	3.19061e-12	-0.456407	0.175	0.249	8.85043e-08
Luc7l3	3.32421e-12	0.13277	0.425	0.331	9.22103e-08
Mtss1	3.35583e-12	0.264503	0.307	0.21	9.30874e-08
Lrba	3.38354e-12	-0.417437	0.303	0.362	9.38559e-08
Fam49a	3.39217e-12	0.269404	0.196	0.116	9.40953e-08
Pkp2	3.45107e-12	0.207717	0.05	0.013	9.57294e-08
Ing4	3.53017e-12	0.300461	0.254	0.161	9.79233e-08
Aff1	3.54639e-12	0.237569	0.338	0.241	9.83734e-08
Serpine2	3.62413e-12	-0.365586	0.302	0.333	1.0053e-07
Meg3	3.70351e-12	-0.449704	0.195	0.285	1.02732e-07
Stard9	3.70778e-12	0.175666	0.643	0.53	1.0285e-07
Ubxn4	3.90637e-12	0.109455	0.311	0.231	1.08359e-07
Gm3248	3.92808e-12	-0.280928	0.01	0.048	1.08961e-07
Smpdl3a	3.93584e-12	0.252163	0.064	0.02	1.09176e-07
Aak1	3.95059e-12	0.259136	0.383	0.278	1.09585e-07
Tmem178	3.99825e-12	0.202075	0.037	0.007	1.10908e-07
Epm2a	4.00674e-12	0.151863	0.276	0.194	1.11143e-07
Mcm9	4.04804e-12	0.207652	0.2	0.125	1.12289e-07
Cspg4	4.10346e-12	0.18262	0.029	0.004	1.13826e-07
Zfp326	4.13174e-12	0.144045	0.225	0.153	1.1461e-07
1700011I03Rik	4.18427e-12	-0.42898	0.004	0.034	1.16067e-07
Myl12b	4.2766e-12	0.225558	0.291	0.201	1.18629e-07
Agps	4.5699e-12	-0.360099	0.334	0.385	1.26764e-07
Klhl6	4.76395e-12	0.124705	0.371	0.283	1.32147e-07
Prxl2a	4.8462e-12	0.156796	0.052	0.014	1.34429e-07
Kmt2a	5.54427e-12	0.240065	0.398	0.293	1.53793e-07
Ostf1	5.62018e-12	0.123169	0.289	0.211	1.55898e-07
Adgrg3	5.73032e-12	0.165761	0.029	0.004	1.58953e-07
Gm3264	5.73939e-12	-0.335392	0.017	0.062	1.59205e-07
Rsrc1	5.81732e-12	0.122663	0.535	0.434	1.61367e-07
Pspc1	5.88558e-12	0.158048	0.285	0.206	1.6326e-07
Pacsin2	6.912e-12	-0.365276	0.308	0.354	1.91732e-07
Mknk1	7.17011e-12	-0.226242	0.414	0.42	1.98892e-07
Actn4	7.26682e-12	0.231036	0.176	0.105	2.01574e-07
Arid1a	7.30422e-12	-0.288088	0.398	0.417	2.02612e-07
Ppp3cc	7.37205e-12	0.321871	0.099	0.042	2.04493e-07
Entpd1	7.78103e-12	-0.252656	0.674	0.687	2.15838e-07
Gngt2	7.88295e-12	-0.379329	0.048	0.11	2.18665e-07
Vps54	7.91761e-12	0.26283	0.542	0.427	2.19627e-07
AU020206	8.01638e-12	0.154704	0.58	0.471	2.22366e-07
Ccdc58	8.27142e-12	0.129253	0.197	0.132	2.29441e-07
Diaph1	8.73606e-12	0.31935	0.179	0.102	2.4233e-07
Arf4	8.81054e-12	0.185003	0.249	0.168	2.44396e-07
Gnl3	8.90113e-12	0.351525	0.219	0.133	2.46908e-07
Arid4a	8.94623e-12	-0.254758	0.335	0.344	2.4816e-07
A430093F15Rik	8.97131e-12	0.223231	0.075	0.028	2.48855e-07
Nln	9.08992e-12	0.216966	0.237	0.155	2.52145e-07
Maf	9.09598e-12	-0.323491	0.414	0.459	2.52314e-07
Inf2	9.32481e-12	0.216739	0.065	0.022	2.58661e-07
Ldhb	9.55394e-12	-0.39922	0.124	0.179	2.65017e-07
Bcl2l1	9.65263e-12	0.281364	0.443	0.332	2.67754e-07
Stxbp5	9.73458e-12	0.255398	0.427	0.318	2.70027e-07
Rnf130	1.02143e-11	0.166972	0.458	0.355	2.83335e-07
Lrrc3	1.03487e-11	-0.263458	0.01	0.049	2.87063e-07
Gm21057	1.04307e-11	-0.429986	0.064	0.127	2.89338e-07
Rufy1	1.05066e-11	0.201981	0.23	0.153	2.91443e-07
Arhgap12	1.05453e-11	-0.148376	0.462	0.43	2.92515e-07
Rcbtb2	1.06049e-11	0.169593	0.542	0.436	2.9417e-07
4931406P16Rik	1.07786e-11	0.239097	0.236	0.152	2.98986e-07
Ttc7b	1.18794e-11	0.137365	0.232	0.158	3.29523e-07
Prrg1	1.21684e-11	0.297644	0.06	0.018	3.3754e-07
Cd244a	1.22456e-11	0.281136	0.138	0.071	3.39681e-07
Zc3h12c	1.22702e-11	0.232868	0.176	0.104	3.40364e-07
Fndc3a	1.2421e-11	0.171391	0.456	0.357	3.44547e-07
Rps6ka2	1.30468e-11	0.321027	0.1	0.044	3.61906e-07
Dag1	1.35615e-11	0.282686	0.136	0.07	3.76183e-07
Vti1a	1.37549e-11	0.124116	0.643	0.543	3.81548e-07
Msra	1.39758e-11	0.2113	0.181	0.11	3.87675e-07
Cnksr3	1.52371e-11	0.21817	0.126	0.065	4.22663e-07
Il1r1	1.54814e-11	0.217379	0.067	0.023	4.29437e-07
Phactr2	1.55452e-11	-0.430036	0.262	0.318	4.31207e-07
Cdc27	1.57592e-11	0.133292	0.233	0.163	4.37143e-07
Dennd1b	1.6084e-11	0.188569	0.382	0.285	4.46153e-07
Bcas3	1.62997e-11	0.139595	0.539	0.437	4.52136e-07
Cryzl1	1.6319e-11	0.277766	0.16	0.088	4.52672e-07
Chst2	1.63564e-11	0.252536	0.075	0.027	4.53711e-07
Rlf	1.67981e-11	0.106268	0.377	0.291	4.65961e-07
Rnf115	1.69118e-11	0.25288	0.252	0.166	4.69115e-07
Gm26542	1.72336e-11	-0.382973	0.374	0.429	4.78044e-07
Mpp5	1.72373e-11	0.186545	0.176	0.11	4.78145e-07
Cnot2	1.72692e-11	-0.181249	0.482	0.461	4.7903e-07
Mapkapk2	1.73888e-11	0.160851	0.222	0.148	4.82349e-07
Smurf1	1.7461e-11	-0.412557	0.2	0.253	4.84351e-07
Fcho2	1.8748e-11	-0.172134	0.586	0.564	5.2005e-07
Pld2	1.96991e-11	0.213732	0.127	0.066	5.46432e-07
Lrrc9	2.01551e-11	0.26116	0.067	0.023	5.59081e-07
Notch2	2.10592e-11	0.154933	0.423	0.328	5.84162e-07
Fam196b	2.1845e-11	-0.519061	0.081	0.12	6.05959e-07
Mpzl1	2.22519e-11	0.176989	0.044	0.01	6.17245e-07
Gm16118	2.24786e-11	-0.317439	0.023	0.07	6.23533e-07
Trip4	2.25648e-11	0.213088	0.2	0.126	6.25925e-07
Creg2	2.27157e-11	0.145439	0.047	0.013	6.3011e-07
Tec	2.29464e-11	0.20785	0.495	0.387	6.3651e-07
Fam83g	2.32848e-11	-0.213791	0.004	0.035	6.45897e-07
Atp1b3	2.39957e-11	0.261704	0.223	0.14	6.65616e-07
Csnk1g1	2.4042e-11	0.177094	0.379	0.285	6.669e-07
Zswim6	2.44608e-11	-0.248051	0.398	0.402	6.78519e-07
Eml2	2.45554e-11	0.236785	0.097	0.043	6.81141e-07
Cflar	2.47445e-11	-0.319336	0.455	0.503	6.86387e-07
Pebp1	2.49385e-11	0.174093	0.23	0.152	6.9177e-07
Gm10785	2.50326e-11	0.165673	0.177	0.111	6.9438e-07
Tcf12	2.56256e-11	0.195711	0.631	0.521	7.10828e-07
Rabep1	2.60974e-11	0.268692	0.548	0.435	7.23916e-07
Pias1	2.61584e-11	-0.225341	0.503	0.498	7.25609e-07
Atad2b	2.63176e-11	-0.118556	0.425	0.388	7.30023e-07
Dnm2	2.71674e-11	-0.224508	0.477	0.485	7.53597e-07
Acsl4	2.73901e-11	-0.371522	0.208	0.249	7.59775e-07
Akirin2	2.75667e-11	-0.41368	0.151	0.227	7.64673e-07
Camk1	2.78217e-11	0.13617	0.541	0.442	7.71747e-07
Fbxl7	2.8281e-11	-0.661406	0.052	0.082	7.84487e-07
P3h3	2.86337e-11	0.308235	0.105	0.048	7.94269e-07
Cd34	2.94217e-11	-0.346597	0.049	0.11	8.16128e-07
Usp32	3.01912e-11	0.306023	0.326	0.228	8.37473e-07
Krcc1	3.15863e-11	0.125329	0.407	0.319	8.76173e-07
Slc7a1	3.18395e-11	0.221413	0.128	0.068	8.83195e-07
Atpaf1	3.26496e-11	0.232786	0.173	0.103	9.05666e-07
Ppargc1b	3.39307e-11	0.226139	0.108	0.053	9.41204e-07
Ubr2	3.40603e-11	0.194063	0.407	0.308	9.44798e-07
Tfeb	3.41794e-11	0.148646	0.289	0.208	9.48102e-07
Zscan26	3.48835e-11	0.138285	0.321	0.24	9.67634e-07
Slf2	3.52416e-11	0.241972	0.411	0.307	9.77567e-07
Ldlr	3.81435e-11	0.317522	0.113	0.054	1.05806e-06
Tsc22d4	3.93857e-11	-0.332309	0.341	0.38	1.09252e-06
5830416I19Rik	3.94846e-11	0.173354	0.05	0.014	1.09526e-06
Scml4	4.00678e-11	0.13573	0.023	0.002	1.11144e-06
Tyrobp	4.11428e-11	0.257447	0.308	0.216	1.14126e-06
Eng	4.20443e-11	-0.382537	0.027	0.075	1.16627e-06
Agtpbp1	4.29748e-11	0.232693	0.213	0.136	1.19208e-06
St6gal1	4.29987e-11	0.193673	0.51	0.404	1.19274e-06
Uap1l1	4.31394e-11	0.216284	0.071	0.026	1.19664e-06
Fndc9	4.34822e-11	0.165513	0.032	0.005	1.20615e-06
Odf2l	4.42083e-11	0.23524	0.126	0.066	1.22629e-06
Nfic	4.46292e-11	0.216492	0.208	0.134	1.23797e-06
Washc2	4.48152e-11	0.193569	0.251	0.172	1.24313e-06
Eif2s2	4.54665e-11	0.208807	0.251	0.171	1.2612e-06
Map3k3	4.62123e-11	-0.244447	0.464	0.481	1.28188e-06
Rbm26	4.63885e-11	-0.262314	0.499	0.518	1.28677e-06
Nisch	4.65624e-11	0.231037	0.427	0.323	1.2916e-06
Prkcd	4.71876e-11	0.125076	0.469	0.377	1.30894e-06
Mettl9	4.84107e-11	0.136723	0.185	0.124	1.34287e-06
Prkaa2	5.03484e-11	0.212462	0.084	0.036	1.39662e-06
Irf2	5.09209e-11	-0.208868	0.49	0.49	1.41249e-06
Arfgap3	5.10707e-11	0.218888	0.114	0.058	1.41665e-06
Pilra	5.13018e-11	-0.273735	0.02	0.066	1.42306e-06
Stambpl1	5.13041e-11	-0.398443	0.202	0.255	1.42312e-06
Strada	5.23706e-11	-0.370497	0.196	0.251	1.45271e-06
Gm15414	5.26935e-11	0.146315	0.028	0.004	1.46166e-06
Vegfb	5.28204e-11	0.277154	0.126	0.064	1.46518e-06
Actr3	5.28859e-11	0.259579	0.413	0.31	1.467e-06
Slc35f6	5.34809e-11	0.198562	0.145	0.082	1.48351e-06
Creg1	5.37451e-11	0.300687	0.17	0.097	1.49083e-06
Enox2	5.4066e-11	0.104096	0.338	0.256	1.49974e-06
Ranbp10	5.51271e-11	-0.130038	0.279	0.253	1.52917e-06
Gm49249	5.5726e-11	0.193722	0.042	0.01	1.54578e-06
Acot9	5.67481e-11	0.226048	0.122	0.063	1.57413e-06
Cxxc5	5.80494e-11	-0.432971	0.164	0.228	1.61023e-06
E2f3	5.83478e-11	-0.316744	0.337	0.355	1.61851e-06
Ddi2	6.12449e-11	0.249054	0.445	0.341	1.69887e-06
Dnajc13	6.17425e-11	0.157791	0.42	0.326	1.71268e-06
Gm6209	6.26539e-11	0.12054	0.026	0.003	1.73796e-06
Cbwd1	6.28745e-11	0.298401	0.096	0.042	1.74407e-06
Gse1	6.29751e-11	0.333153	0.202	0.123	1.74687e-06
Gng4	6.3761e-11	0.107017	0.019	0.001	1.76867e-06
Cryl1	6.44443e-11	-0.408783	0.227	0.28	1.78762e-06
Wwp2	6.46865e-11	0.234494	0.321	0.229	1.79434e-06
Pak1	6.76027e-11	-0.427173	0.138	0.2	1.87523e-06
Elf1	6.84351e-11	0.133086	0.472	0.378	1.89832e-06
Trip12	7.18081e-11	0.208933	0.561	0.452	1.99189e-06
Panx1	7.21967e-11	0.177257	0.05	0.015	2.00266e-06
Samhd1	7.32713e-11	0.203551	0.249	0.168	2.03247e-06
Sema4g	7.7478e-11	-0.296926	0.022	0.067	2.14916e-06
Gm42962	7.75308e-11	-0.394379	0.132	0.193	2.15063e-06
Nav2	8.00791e-11	-0.208385	0.95	0.96	2.22132e-06
Extl3	8.23531e-11	-0.237781	0.564	0.57	2.28439e-06
Haao	8.25723e-11	-0.289812	0.026	0.072	2.29047e-06
Ptafr	8.28633e-11	0.292167	0.151	0.084	2.29855e-06
Ddx60	8.32444e-11	0.281384	0.173	0.101	2.30912e-06
Atp6v1e1	8.47598e-11	0.198395	0.213	0.14	2.35115e-06
Gtf2i	8.68606e-11	-0.301008	0.297	0.317	2.40943e-06
Cmklr1	8.82777e-11	-0.410176	0.105	0.17	2.44873e-06
Pten	9.00592e-11	-0.339871	0.391	0.434	2.49815e-06
9130015G15Rik	9.27206e-11	-0.253818	0.288	0.285	2.57198e-06
Pkm	9.39257e-11	0.285459	0.189	0.113	2.60541e-06
Gtpbp1	9.45108e-11	-0.389782	0.07	0.122	2.62163e-06
Shcbp1l	9.53637e-11	0.237215	0.065	0.023	2.64529e-06
Cass4	9.85594e-11	-0.331177	0.012	0.049	2.73394e-06
Tmem63a	9.92495e-11	-0.404541	0.083	0.148	2.75308e-06
Edaradd	9.99107e-11	0.160951	0.026	0.003	2.77142e-06
Rasa4	1.01422e-10	0.176498	0.297	0.213	2.81334e-06
Mkl1	1.03431e-10	0.454086	0.213	0.132	2.86906e-06
Adam9	1.06499e-10	0.206548	0.137	0.077	2.95416e-06
Gm28286	1.0883e-10	-0.26956	0.012	0.049	3.01884e-06
Dlc1	1.12504e-10	-0.497193	0.158	0.218	3.12076e-06
Stk10	1.13871e-10	-0.370221	0.245	0.3	3.15867e-06
Rftn2	1.14318e-10	0.211627	0.058	0.019	3.17107e-06
Skap1	1.15777e-10	0.738166	0.015	0.002	3.21153e-06
Sema4d	1.18231e-10	-0.123024	0.395	0.365	3.27962e-06
Lcp2	1.23757e-10	-0.318179	0.371	0.417	3.43289e-06
Zfp69	1.23935e-10	-0.350509	0.042	0.096	3.43784e-06
Ptbp2	1.24037e-10	0.136656	0.383	0.295	3.44066e-06
Gm26857	1.28354e-10	-0.457682	0.029	0.066	3.5604e-06
Tiam1	1.306e-10	-0.382243	0.037	0.088	3.6227e-06
Dis3l2	1.32422e-10	0.148991	0.463	0.366	3.67327e-06
Parp4	1.34165e-10	0.238597	0.213	0.137	3.72161e-06
Apobec3	1.35999e-10	-0.388284	0.247	0.307	3.77247e-06
Snx18	1.38443e-10	-0.367814	0.23	0.281	3.84026e-06
Med13l	1.40882e-10	-0.31447	0.385	0.432	3.90793e-06
Zfp608	1.44585e-10	-0.340382	0.29	0.328	4.01064e-06
Hnrnpk	1.45162e-10	0.253163	0.262	0.177	4.02665e-06
Cklf	1.47422e-10	0.268856	0.2	0.124	4.08934e-06
Dym	1.5144e-10	0.181825	0.33	0.24	4.20078e-06
Klf13	1.53155e-10	0.288332	0.23	0.147	4.24837e-06
Card19	1.53749e-10	0.242499	0.08	0.033	4.26483e-06
Tpp1	1.55002e-10	0.251791	0.164	0.096	4.29959e-06
Myo10	1.57056e-10	0.259945	0.083	0.035	4.35658e-06
Actn1	1.5815e-10	0.194863	0.092	0.044	4.38692e-06
Gkap1	1.59511e-10	0.237453	0.198	0.125	4.42468e-06
Tep1	1.67186e-10	0.188722	0.216	0.145	4.63756e-06
Naglu	1.69361e-10	0.286049	0.167	0.096	4.6979e-06
Frs2	1.71883e-10	0.141466	0.279	0.201	4.76787e-06
Atp6v1g1	1.72775e-10	0.216251	0.106	0.052	4.79261e-06
Arnt2	1.75582e-10	0.242783	0.077	0.031	4.87046e-06
Nrp1	1.76741e-10	0.162204	0.453	0.359	4.90263e-06
Otulinl	1.80348e-10	-0.219206	0.395	0.4	5.00266e-06
Adora3	1.81907e-10	-0.203184	0.01	0.045	5.04592e-06
Rapgef3	1.95764e-10	0.160834	0.031	0.005	5.4303e-06
Mtpn	2.0399e-10	0.193072	0.129	0.071	5.65848e-06
Gm26811	2.19712e-10	0.121495	0.023	0.002	6.09458e-06
Lpxn	2.19937e-10	0.202723	0.352	0.262	6.10083e-06
Rilpl2	2.2178e-10	0.244564	0.053	0.016	6.15195e-06
R3hcc1l	2.2386e-10	0.223357	0.258	0.175	6.20965e-06
Itgax	2.2717e-10	0.316616	0.102	0.048	6.30146e-06
Micu1	2.27708e-10	0.188353	0.258	0.183	6.31639e-06
Cux2	2.42593e-10	-0.424781	0.028	0.063	6.72928e-06
Rnpep	2.56562e-10	-0.316973	0.255	0.285	7.11676e-06
Vav1	2.57645e-10	-0.316753	0.319	0.358	7.14683e-06
Lrif1	2.57931e-10	0.17289	0.223	0.152	7.15474e-06
Rprd2	2.6645e-10	-0.104927	0.246	0.214	7.39107e-06
Mylip	2.68975e-10	-0.284633	0.433	0.464	7.4611e-06
Gpr156	2.70122e-10	0.105563	0.017	0.001	7.49292e-06
Gm26532	2.72668e-10	0.304829	0.162	0.092	7.56353e-06
Larp1	2.75914e-10	0.212294	0.4	0.305	7.65359e-06
Gm3448	2.82454e-10	-0.23665	0.14	0.139	7.835e-06
Mapk6	2.83429e-10	0.17999	0.13	0.074	7.86203e-06
Slc6a8	2.90097e-10	0.142911	0.036	0.008	8.04699e-06
Vps41	2.90505e-10	0.110532	0.366	0.283	8.05833e-06
Kat6b	2.99583e-10	0.136247	0.274	0.2	8.31013e-06
Slc5a10	3.01858e-10	-0.190063	0.002	0.026	8.37324e-06
Cmtm6	3.02274e-10	-0.362363	0.059	0.12	8.38477e-06
Nufip2	3.12501e-10	0.147745	0.385	0.299	8.66847e-06
Lamc1	3.13562e-10	0.273889	0.111	0.055	8.6979e-06
Cant1	3.2007e-10	0.111648	0.077	0.039	8.87843e-06
Sfpq	3.29169e-10	-0.151564	0.414	0.401	9.13083e-06
Ildr2	3.31127e-10	-0.438121	0.176	0.227	9.18512e-06
Nostrin	3.3255e-10	0.154441	0.034	0.007	9.22461e-06
Prpf39	3.3384e-10	0.136472	0.322	0.242	9.26039e-06
Pard3b	3.37799e-10	-0.355997	0.329	0.366	9.37021e-06
Cfl2	3.43833e-10	0.203464	0.186	0.118	9.53757e-06
Ano6	3.44837e-10	0.239695	0.357	0.263	9.56544e-06
Gm13269	3.4887e-10	-0.417752	0.048	0.103	9.6773e-06
BC037034	3.53745e-10	-0.376031	0.014	0.047	9.81253e-06
Sos2	3.55527e-10	0.101565	0.231	0.168	9.86197e-06
Ggact	3.61163e-10	-0.234054	0.162	0.149	1.00183e-05
Esr1	3.62142e-10	0.352237	0.164	0.094	1.00455e-05
Vps13d	3.64562e-10	0.127677	0.395	0.307	1.01126e-05
Hebp1	3.67009e-10	0.184221	0.175	0.112	1.01805e-05
Asah1	3.68495e-10	0.157584	0.442	0.348	1.02217e-05
Npl	3.72077e-10	0.19639	0.196	0.129	1.03211e-05
Susd6	3.72803e-10	0.112603	0.493	0.403	1.03412e-05
Asxl2	3.74062e-10	0.164791	0.457	0.365	1.03761e-05
Gm43351	3.78345e-10	0.260339	0.093	0.042	1.04949e-05
Specc1l	3.78893e-10	0.125854	0.242	0.174	1.05101e-05
Hspd1	3.81524e-10	0.192736	0.107	0.056	1.05831e-05
Irf5	3.88624e-10	-0.371513	0.173	0.225	1.078e-05
Ambra1	3.90859e-10	0.133514	0.574	0.476	1.0842e-05
Ppfibp1	3.94966e-10	0.140756	0.102	0.054	1.09559e-05
Polr2a	4.06965e-10	0.241161	0.219	0.143	1.12888e-05
Eml4	4.0833e-10	-0.215635	0.452	0.459	1.13267e-05
Gm26936	4.08815e-10	-0.387251	0.135	0.178	1.13401e-05
A330023F24Rik	4.14034e-10	0.293808	0.192	0.118	1.14849e-05
Havcr2	4.2533e-10	-0.194235	0.485	0.474	1.17982e-05
Itch	4.2813e-10	-0.262808	0.45	0.469	1.18759e-05
Ywhaq	4.30247e-10	0.262834	0.187	0.116	1.19346e-05
Ccdc192	4.30278e-10	-0.273407	0.013	0.05	1.19355e-05
Mgrn1	4.46135e-10	0.128145	0.303	0.228	1.23754e-05
Il21r	4.4844e-10	-0.397129	0.199	0.269	1.24393e-05
Crip1	4.48882e-10	0.144496	0.031	0.005	1.24515e-05
Fam168b	4.55728e-10	0.188174	0.333	0.245	1.26414e-05
Cwc27	4.57407e-10	0.112126	0.279	0.209	1.2688e-05
Chmp4b	4.59219e-10	0.201145	0.227	0.153	1.27383e-05
Rnf213	4.69745e-10	0.206607	0.269	0.188	1.30303e-05
Tbc1d8	4.87108e-10	-0.284557	0.231	0.249	1.35119e-05
Mcph1	4.9499e-10	0.194544	0.201	0.132	1.37305e-05
Ece1	4.99358e-10	0.202873	0.068	0.027	1.38517e-05
Actr3b	4.99976e-10	0.189035	0.062	0.022	1.38688e-05
Dock9	5.14807e-10	0.19615	0.284	0.202	1.42802e-05
Cplane1	5.21446e-10	0.217686	0.173	0.105	1.44644e-05
Mapk1	5.2513e-10	0.117391	0.346	0.268	1.45666e-05
Arid3b	5.30254e-10	-0.391741	0.181	0.24	1.47087e-05
Ttc7	5.48078e-10	-0.347577	0.253	0.29	1.52031e-05
Dubr	5.54986e-10	0.168944	0.068	0.028	1.53947e-05
Crim1	5.5999e-10	-0.369422	0.048	0.089	1.55336e-05
Invs	5.71261e-10	0.110057	0.212	0.149	1.58462e-05
Pkp4	5.84709e-10	0.15664	0.27	0.194	1.62192e-05
Plpbp	5.89694e-10	0.204008	0.081	0.035	1.63575e-05
Galns	5.92515e-10	0.269376	0.089	0.04	1.64358e-05
Rab1a	6.03645e-10	0.229146	0.302	0.215	1.67445e-05
Wdfy4	6.06866e-10	-0.231848	0.376	0.384	1.68339e-05
Vav2	6.12933e-10	-0.392311	0.232	0.286	1.70022e-05
Kif13a	6.25272e-10	-0.32906	0.232	0.262	1.73444e-05
Gab1	6.33827e-10	-0.345121	0.224	0.258	1.75817e-05
Vps50	6.3793e-10	0.21947	0.268	0.188	1.76955e-05
Rtn4	6.44581e-10	0.144504	0.615	0.515	1.788e-05
Tpi1	6.65229e-10	0.226075	0.116	0.06	1.84528e-05
Dennd5a	6.72326e-10	-0.254333	0.327	0.33	1.86496e-05
Mbd2	6.88089e-10	0.18887	0.262	0.185	1.90869e-05
Gm32250	7.26288e-10	0.213343	0.124	0.068	2.01465e-05
Cep83	7.26442e-10	0.241312	0.23	0.152	2.01508e-05
Cap1	7.29917e-10	0.1552	0.377	0.29	2.02472e-05
Pced1b	7.48846e-10	0.180127	0.206	0.138	2.07722e-05
Tbc1d5	7.51408e-10	-0.155707	0.792	0.771	2.08433e-05
Fam114a1	7.52004e-10	0.148018	0.18	0.119	2.08598e-05
Wdtc1	7.52638e-10	0.280688	0.091	0.042	2.08774e-05
Gtf2h1	7.75857e-10	0.136304	0.19	0.129	2.15215e-05
Dcaf17	7.83038e-10	0.165365	0.297	0.219	2.17207e-05
Taf3	7.96989e-10	0.145078	0.266	0.195	2.21077e-05
Prkd1	8.10059e-10	-0.426682	0.004	0.029	2.24702e-05
Mindy2	8.14259e-10	0.231257	0.326	0.236	2.25867e-05
Cept1	8.22371e-10	0.166413	0.355	0.27	2.28117e-05
Eif5	8.24618e-10	0.263533	0.238	0.158	2.28741e-05
H2afj	8.33576e-10	0.242741	0.096	0.045	2.31226e-05
Vps35	8.38676e-10	0.172285	0.227	0.155	2.3264e-05
Spata6	8.46401e-10	0.212914	0.17	0.106	2.34783e-05
Pcmtd1	8.55722e-10	0.163377	0.389	0.301	2.37369e-05
Amz1	8.65134e-10	0.29853	0.232	0.152	2.39979e-05
Arap3	8.78345e-10	-0.399078	0.124	0.194	2.43644e-05
Stx16	8.78746e-10	0.113997	0.383	0.305	2.43755e-05
Adamts10	8.92214e-10	0.327167	0.135	0.073	2.47491e-05
Mink1	9.06881e-10	0.179835	0.24	0.165	2.5156e-05
Loxl2	9.07823e-10	-0.489964	0.042	0.081	2.51821e-05
Syk	9.28453e-10	0.179842	0.409	0.317	2.57544e-05
Dock6	9.31779e-10	0.217736	0.094	0.045	2.58466e-05
Zfyve28	9.34396e-10	-0.287644	0.023	0.062	2.59192e-05
Cdhr3	9.4414e-10	0.13452	0.021	0.002	2.61895e-05
Ctnnd2	9.51748e-10	-0.456198	0.101	0.146	2.64005e-05
Gm34589	9.63308e-10	-0.2954	0.05	0.103	2.67212e-05
Opa1	9.81099e-10	0.110863	0.263	0.199	2.72147e-05
Gm37168	9.85382e-10	0.304562	0.148	0.084	2.73335e-05
Kansl1	9.85732e-10	0.151791	0.803	0.714	2.73432e-05
Coq10a	9.9036e-10	0.221496	0.082	0.035	2.74716e-05
Dkc1	1.00609e-09	0.268008	0.101	0.048	2.79079e-05
Cysltr1	1.01997e-09	-0.381181	0.081	0.125	2.82928e-05
2310034O05Rik	1.02092e-09	0.143658	0.026	0.004	2.83194e-05
Ppp1r12b	1.03092e-09	0.159353	0.3	0.222	2.85967e-05
Irak3	1.03475e-09	0.174575	0.083	0.039	2.8703e-05
Lta4h	1.04484e-09	0.187046	0.126	0.071	2.89829e-05
Ap2b1	1.04826e-09	0.155367	0.352	0.269	2.90776e-05
Sgms1	1.06743e-09	0.246964	0.419	0.321	2.96096e-05
Tnfrsf1b	1.06891e-09	0.121902	0.266	0.196	2.96505e-05
Birc6	1.07549e-09	0.145347	0.531	0.439	2.98331e-05
Sgpp1	1.09481e-09	0.252124	0.094	0.043	3.0369e-05
Akt3	1.10647e-09	-0.123319	0.447	0.404	3.06924e-05
Cdc42bpa	1.12153e-09	0.156061	0.232	0.16	3.111e-05
Hnrnph2	1.15361e-09	0.245902	0.11	0.055	3.20001e-05
Nbr1	1.16058e-09	0.17228	0.207	0.14	3.21933e-05
Pald1	1.19913e-09	-0.367631	0.214	0.282	3.32626e-05
Tab2	1.20274e-09	-0.35276	0.305	0.359	3.33628e-05
Cln3	1.25035e-09	0.239173	0.229	0.152	3.46836e-05
Taf1d	1.27861e-09	0.293319	0.297	0.208	3.54674e-05
Rrbp1	1.27944e-09	-0.184985	0.689	0.694	3.54903e-05
Etfa	1.28574e-09	0.250785	0.162	0.096	3.56652e-05
Rev1	1.33214e-09	0.275712	0.238	0.159	3.69524e-05
Gm10634	1.34886e-09	0.275887	0.058	0.021	3.74159e-05
Gm26740	1.36782e-09	-0.112944	0.479	0.438	3.7942e-05
Abl1	1.37293e-09	-0.163119	0.366	0.356	3.80837e-05
Dna2	1.38001e-09	0.219652	0.156	0.093	3.82802e-05
Pygb	1.39117e-09	0.149837	0.146	0.091	3.85896e-05
Ric8b	1.44057e-09	0.102255	0.202	0.146	3.99601e-05
Lgals1	1.44094e-09	0.186266	0.039	0.01	3.99703e-05
Rtcb	1.48225e-09	0.146549	0.189	0.126	4.1116e-05
9930111H07Rik	1.51075e-09	0.107758	0.023	0.003	4.19067e-05
6330562C20Rik	1.52083e-09	0.201133	0.082	0.037	4.21862e-05
Map2k5	1.53021e-09	0.111161	0.412	0.328	4.24464e-05
Sars	1.59099e-09	0.238695	0.145	0.083	4.41324e-05
Slc25a3	1.60695e-09	0.147531	0.221	0.155	4.45751e-05
Fyn	1.61075e-09	0.309829	0.115	0.06	4.46806e-05
Atp8b1	1.62868e-09	-0.270919	0.01	0.04	4.51781e-05
Sgk3	1.63716e-09	-0.299491	0.25	0.268	4.54133e-05
Ddhd2	1.65866e-09	0.151734	0.308	0.23	4.60097e-05
Lgals3bp	1.67815e-09	0.242847	0.088	0.04	4.65502e-05
Zfp609	1.71294e-09	0.104398	0.362	0.285	4.75153e-05
Akap7	1.7277e-09	0.169558	0.26	0.184	4.79246e-05
Ttc5	1.74127e-09	0.170282	0.2	0.136	4.8301e-05
Slc38a2	1.7776e-09	0.318364	0.311	0.222	4.93089e-05
Ubn2	1.78183e-09	-0.215952	0.484	0.487	4.94261e-05
Mbnl2	1.81673e-09	0.211172	0.686	0.588	5.03942e-05
Coro7	1.84522e-09	0.221971	0.236	0.16	5.11845e-05
Ppcdc	1.89179e-09	-0.1578	0.442	0.432	5.24762e-05
Strn	1.89226e-09	0.255668	0.229	0.152	5.24893e-05
Il10ra	1.90301e-09	-0.348263	0.319	0.388	5.27875e-05
Phf21a	1.93237e-09	-0.170125	0.604	0.576	5.3602e-05
Kcnd1	1.93544e-09	-0.202079	0.005	0.032	5.36871e-05
Cd9	1.99444e-09	0.13598	0.59	0.496	5.53239e-05
Setd3	2.04342e-09	-0.278767	0.303	0.326	5.66823e-05
1110046J04Rik	2.04768e-09	0.262819	0.091	0.042	5.68007e-05
Cep162	2.04842e-09	0.25872	0.15	0.088	5.68212e-05
Ostm1	2.09229e-09	0.249947	0.123	0.066	5.8038e-05
Ttc12	2.10636e-09	0.19471	0.068	0.028	5.84283e-05
Ppt1	2.11212e-09	0.127001	0.368	0.287	5.8588e-05
Arhgef10l	2.14565e-09	-0.280895	0.013	0.048	5.95181e-05
Wwc2	2.18104e-09	0.236296	0.299	0.212	6.05e-05
Ccdc88a	2.21211e-09	0.195976	0.315	0.232	6.13617e-05
Vps18	2.21619e-09	0.176813	0.147	0.089	6.14749e-05
Vamp4	2.23991e-09	0.261572	0.26	0.179	6.21328e-05
Gm48614	2.2423e-09	-0.187004	0.004	0.029	6.2199e-05
Mmp12	2.24329e-09	0.323403	0.02	0.002	6.22267e-05
Adgre1	2.29227e-09	0.163469	0.437	0.346	6.35853e-05
9530062K07Rik	2.32614e-09	0.155258	0.077	0.036	6.45249e-05
Ahcyl1	2.35081e-09	0.161348	0.2	0.136	6.5209e-05
Nrap	2.36626e-09	0.170067	0.03	0.006	6.56378e-05
Rnf144b	2.40557e-09	0.197099	0.194	0.128	6.67281e-05
Foxp1	2.40707e-09	0.109748	0.619	0.528	6.67698e-05
Lcp1	2.44309e-09	0.166751	0.5	0.406	6.77689e-05
Flot2	2.48984e-09	0.177503	0.083	0.04	6.90657e-05
P4ha1	2.54181e-09	0.164476	0.496	0.401	7.05073e-05
Myo1d	2.5741e-09	-0.435274	0.095	0.154	7.14028e-05
Tmcc3	2.58138e-09	-0.198813	0.935	0.937	7.16049e-05
Utrn	2.61879e-09	0.186485	0.247	0.175	7.26428e-05
Gca	2.6206e-09	0.219899	0.058	0.021	7.26928e-05
Tns3	2.62282e-09	0.171008	0.778	0.688	7.27544e-05
Farsb	2.64152e-09	0.239077	0.198	0.127	7.32731e-05
Il7r	2.66201e-09	-0.224568	0.021	0.061	7.38414e-05
Taok3	2.66787e-09	0.101717	0.492	0.406	7.4004e-05
Rnasel	2.6876e-09	0.200038	0.085	0.04	7.45514e-05
Senp2	2.71952e-09	-0.219879	0.368	0.369	7.54367e-05
Kdm3a	2.78348e-09	0.170132	0.302	0.225	7.72111e-05
Upk1b	2.79227e-09	-0.260737	0.008	0.038	7.74547e-05
Plk2	2.79309e-09	0.160295	0.029	0.005	7.74776e-05
Dennd2d	2.80665e-09	0.21296	0.039	0.01	7.78536e-05
Bco2	2.80779e-09	-0.338689	0.079	0.139	7.78852e-05
Evi5	2.81311e-09	-0.301487	0.211	0.241	7.80329e-05
Naalad2	2.85501e-09	-0.35609	0.206	0.262	7.9195e-05
Itgal	2.86074e-09	0.13539	0.021	0.002	7.93541e-05
Rnaseh2b	2.95925e-09	0.23323	0.085	0.039	8.20867e-05
Tigd2	2.96019e-09	0.202459	0.152	0.092	8.21128e-05
Ncoa1	3.01345e-09	0.168016	0.418	0.327	8.35902e-05
Gcnt2	3.01634e-09	0.322311	0.226	0.148	8.36703e-05
Sirt2	3.04329e-09	0.179244	0.195	0.13	8.44178e-05
Eif1	3.06358e-09	0.207148	0.193	0.125	8.49805e-05
Cenpv	3.09264e-09	0.249321	0.125	0.068	8.57866e-05
Camk2d	3.15588e-09	-0.156862	0.645	0.626	8.75411e-05
Usp8	3.17951e-09	-0.28754	0.336	0.372	8.81964e-05
Pcbp3	3.2115e-09	0.226009	0.094	0.046	8.90838e-05
Uap1	3.216e-09	0.272086	0.108	0.055	8.92085e-05
Dtnb	3.27803e-09	0.314637	0.137	0.077	9.09292e-05
Gm37306	3.32831e-09	-0.245764	0.02	0.055	9.23239e-05
Fry	3.33585e-09	-0.350536	0.277	0.303	9.25332e-05
Ywhah	3.37485e-09	-0.36158	0.118	0.178	9.3615e-05
Bnc2	3.40503e-09	-0.47497	0.055	0.107	9.4452e-05
Xkr4	3.40597e-09	-0.458872	0.113	0.168	9.44783e-05
Itgb1	3.43146e-09	0.119417	0.335	0.263	9.51853e-05
Otud7b	3.49612e-09	0.100714	0.287	0.219	9.69788e-05
Eif2ak4	3.53874e-09	0.135124	0.238	0.172	9.81611e-05
Plxna4os3	3.56636e-09	-0.343715	0.031	0.072	9.89273e-05
Sltm	3.63826e-09	0.127637	0.44	0.355	0.000100922
Rab34	3.68096e-09	0.191644	0.056	0.02	0.000102106
Ubap2l	3.71518e-09	0.194598	0.424	0.33	0.000103055
Adam10	3.80218e-09	-0.340302	0.344	0.399	0.000105469
Fbxo42	3.80662e-09	0.124278	0.227	0.163	0.000105592
Spi1	3.85757e-09	-0.342345	0.313	0.369	0.000107005
2310002F09Rik	3.86382e-09	-0.178388	0.01	0.042	0.000107178
Lst1	3.90527e-09	-0.365372	0.056	0.109	0.000108328
Abca8b	3.92413e-09	0.172609	0.037	0.009	0.000108851
Ubac2	4.00576e-09	-0.279709	0.346	0.372	0.000111116
Epc1	4.00717e-09	0.218761	0.416	0.325	0.000111155
Arhgap27os2	4.03647e-09	0.119852	0.032	0.007	0.000111968
Trim12a	4.08093e-09	0.230436	0.267	0.188	0.000113201
Btk	4.26268e-09	-0.168577	0.377	0.363	0.000118243
Gm3002	4.31411e-09	-0.272854	0.01	0.041	0.000119669
Gdpd5	4.39719e-09	0.18001	0.058	0.022	0.000121974
Stpg1	4.41017e-09	0.208983	0.065	0.026	0.000122334
Tbc1d22a	4.43843e-09	0.155383	0.654	0.558	0.000123118
Paxbp1	4.51551e-09	0.165077	0.446	0.354	0.000125256
1700011L22Rik	4.62729e-09	-0.31862	0.033	0.076	0.000128356
2010111I01Rik	4.65226e-09	0.309182	0.211	0.142	0.000129049
Rnf169	4.92599e-09	-0.10938	0.505	0.467	0.000136642
Ndrg1	4.93121e-09	0.179912	0.031	0.006	0.000136787
Arhgef11	5.03042e-09	0.158379	0.338	0.26	0.000139539
Stab1	5.03724e-09	-0.385062	0.208	0.28	0.000139728
Sav1	5.04757e-09	0.18173	0.123	0.07	0.000140015
Tgfb1	5.31377e-09	-0.361214	0.215	0.257	0.000147399
4933421D24Rik	5.32593e-09	0.158891	0.027	0.005	0.000147736
Nexn	5.49599e-09	0.216602	0.102	0.053	0.000152453
Gabarap	5.53621e-09	0.219256	0.113	0.061	0.000153569
Cdc25b	5.69836e-09	0.136536	0.027	0.005	0.000158067
Macrod2	5.90332e-09	0.119224	0.173	0.111	0.000163752
Pros1	5.92846e-09	-0.280818	0.436	0.482	0.00016445
Tsc1	5.93723e-09	0.102943	0.216	0.155	0.000164693
B4galt1	5.94768e-09	0.152405	0.483	0.392	0.000164983
Jmjd1c	6.15035e-09	0.13208	0.823	0.741	0.000170605
Snap23	6.17709e-09	0.162856	0.264	0.194	0.000171346
Ptpra	6.19565e-09	-0.100121	0.548	0.517	0.000171861
Akap9	6.19881e-09	-0.14608	0.316	0.298	0.000171949
Vps8	6.29179e-09	0.105755	0.297	0.229	0.000174528
Lpp	6.30682e-09	-0.192044	0.295	0.282	0.000174945
Helz	6.37142e-09	-0.280084	0.297	0.328	0.000176737
Cerkl	6.44021e-09	0.11077	0.026	0.005	0.000178645
Ugp2	6.44047e-09	0.219049	0.197	0.128	0.000178652
Setd2	6.72192e-09	-0.190816	0.397	0.396	0.000186459
Als2	6.7606e-09	0.223293	0.136	0.079	0.000187532
Sh3bgrl2	6.7847e-09	0.148685	0.042	0.013	0.000188201
Cbl	6.80962e-09	0.137042	0.51	0.419	0.000188892
Wscd1	6.84382e-09	0.203436	0.067	0.027	0.000189841
Pik3cb	6.90807e-09	0.160005	0.429	0.339	0.000191623
Etv1	6.95039e-09	-0.402177	0.069	0.118	0.000192797
Snx1	7.0442e-09	0.126805	0.212	0.15	0.000195399
Slain2	7.11116e-09	-0.170339	0.154	0.143	0.000197257
Gng10	7.12955e-09	-0.248327	0.045	0.095	0.000197767
Arpc5	7.14693e-09	0.185291	0.16	0.102	0.000198249
Ascc2	7.20602e-09	0.156972	0.185	0.125	0.000199888
Adi1	7.259e-09	0.18095	0.05	0.017	0.000201357
Smad7	7.45756e-09	-0.325343	0.27	0.311	0.000206865
Ndufs4	7.47898e-09	0.116843	0.263	0.198	0.000207459
4930556M19Rik	7.64755e-09	0.164751	0.052	0.018	0.000212135
Gm31224	7.78187e-09	0.216727	0.048	0.015	0.000215861
Pgam1	7.86017e-09	0.190115	0.075	0.033	0.000218033
Gpr155	7.93152e-09	-0.379623	0.104	0.163	0.000220012
Nlk	7.96261e-09	-0.145333	0.317	0.305	0.000220875
Erich1	8.02443e-09	0.189014	0.121	0.068	0.00022259
Exoc6	8.15459e-09	-0.161025	0.308	0.295	0.0002262
Rab8b	8.25865e-09	0.230487	0.576	0.479	0.000229087
2023-09-08	8.30093e-09	0.13893	0.078	0.039	0.000230259
Ccdc91	8.31798e-09	0.191997	0.126	0.074	0.000230733
Arhgap22	8.52272e-09	-0.18955	0.676	0.664	0.000236412
Mmp14	8.55808e-09	0.192501	0.057	0.021	0.000237393
Yars	8.69621e-09	0.205772	0.178	0.115	0.000241224
Elavl4	8.94498e-09	-0.253392	0.018	0.049	0.000248125
Gm38843	8.95366e-09	-0.143997	0.002	0.023	0.000248365
Sla	9.05709e-09	-0.337812	0.175	0.228	0.000251235
Dennd1c	9.1114e-09	-0.346803	0.141	0.208	0.000252741
Mblac2	9.28377e-09	0.191998	0.094	0.048	0.000257523
Flcn	9.47689e-09	0.197478	0.177	0.115	0.00026288
Gm37229	9.53273e-09	-0.37388	0.055	0.104	0.000264428
Reep3	9.75011e-09	0.148522	0.31	0.237	0.000270458
Spns2	1.01257e-08	-0.268111	0.026	0.067	0.000280878
Arl8b	1.02552e-08	0.238221	0.275	0.195	0.00028447
Napa	1.03446e-08	0.186536	0.146	0.089	0.000286948
Ly6e	1.04019e-08	-0.373668	0.159	0.218	0.000288539
Ppm1h	1.05361e-08	0.12582	0.83	0.751	0.00029226
Zfp950	1.07038e-08	-0.104431	0.322	0.294	0.000296914
Cblb	1.07634e-08	0.244984	0.22	0.148	0.000298565
Arhgap25	1.09638e-08	0.176769	0.534	0.441	0.000304125
Ddx31	1.10954e-08	0.130407	0.258	0.19	0.000307776
Rasgrp3	1.1188e-08	-0.171204	0.594	0.59	0.000310344
Rassf8	1.11917e-08	0.137061	0.192	0.133	0.000310447
Ahdc1	1.15596e-08	-0.349202	0.034	0.075	0.000320652
Fgd4	1.20743e-08	0.113753	0.412	0.335	0.000334928
Slc37a1	1.21796e-08	0.119764	0.037	0.011	0.000337849
Cdk15	1.22165e-08	0.101819	0.02	0.002	0.000338875
Hnrnpa3	1.22415e-08	0.127125	0.395	0.317	0.000339566
Rnf19a	1.24884e-08	0.203337	0.135	0.081	0.000346417
Zmym6	1.26301e-08	0.218433	0.178	0.116	0.000350346
Got1	1.31394e-08	0.178962	0.113	0.063	0.000364473
Flnb	1.32688e-08	0.140675	0.13	0.081	0.000368064
St3gal3	1.33807e-08	-0.189319	0.367	0.352	0.000371168
Klf7	1.34146e-08	-0.391773	0.154	0.212	0.000372108
Morf4l1	1.36478e-08	0.148374	0.327	0.251	0.000378577
Ier3	1.36493e-08	0.144376	0.045	0.014	0.000378619
Setd5	1.40737e-08	0.122964	0.556	0.47	0.000390391
Prr5l	1.44327e-08	0.181483	0.184	0.119	0.00040035
Eml5	1.44485e-08	0.146809	0.11	0.063	0.000400788
Zfp655	1.47242e-08	0.149194	0.099	0.054	0.000408434
Slc2a3	1.4817e-08	0.278807	0.148	0.087	0.000411008
Tmem164	1.48309e-08	0.126493	0.537	0.449	0.000411393
Scaper	1.50171e-08	0.103233	0.469	0.385	0.00041656
Tnfsf12	1.51454e-08	0.209876	0.08	0.037	0.000420117
Psd3	1.59209e-08	0.185857	0.146	0.092	0.000441631
Abhd17c	1.59557e-08	0.257934	0.192	0.124	0.000442595
Klf6	1.60046e-08	0.202782	0.136	0.08	0.000443953
Smurf2	1.60777e-08	-0.110798	0.39	0.357	0.000445979
Nhs	1.61787e-08	-0.393913	0.01	0.028	0.00044878
Bbs2	1.62258e-08	0.170532	0.083	0.041	0.000450089
Zfp64	1.6318e-08	0.137333	0.145	0.095	0.000452645
Coro1a	1.63581e-08	-0.229308	0.042	0.089	0.000453756
Iah1	1.69603e-08	0.211138	0.155	0.096	0.00047046
2810004N23Rik	1.7203e-08	0.138061	0.133	0.085	0.000477194
Gm17090	1.72686e-08	0.15107	0.053	0.021	0.000479014
Fam168a	1.73885e-08	-0.250562	0.335	0.348	0.00048234
Gadd45a	1.74067e-08	0.103271	0.021	0.003	0.000482843
Etl4	1.75351e-08	0.104876	0.236	0.171	0.000486405
Ddit3	1.78179e-08	0.220826	0.065	0.027	0.00049425
Nf1	1.78236e-08	-0.126852	0.635	0.606	0.000494409
Echs1	1.80027e-08	0.19957	0.126	0.073	0.000499376
Mkln1	1.83573e-08	-0.112389	0.525	0.492	0.000509214
Usp50	1.8562e-08	-0.319933	0.346	0.389	0.00051489
Sft2d1	1.85978e-08	-0.109561	0.467	0.444	0.000515883
Camsap2	1.92021e-08	0.119237	0.189	0.132	0.000532648
S100a1	1.92538e-08	0.105947	0.032	0.008	0.00053408
Ets1	1.94166e-08	-0.341976	0.162	0.231	0.000538596
Nr6a1os	1.94314e-08	-0.385063	0.231	0.281	0.000539007
Stard8	1.95412e-08	0.208928	0.149	0.091	0.000542054
Prrc2b	1.9553e-08	0.124621	0.216	0.157	0.000542381
Gm3173	1.98566e-08	-0.249866	0.007	0.033	0.000550801
Zfp638	2.00147e-08	0.10206	0.578	0.494	0.000555189
Rap1b	2.02186e-08	-0.156512	0.398	0.383	0.000560845
Gde1	2.05264e-08	0.193085	0.143	0.085	0.000569382
Clk4	2.06835e-08	0.221174	0.321	0.238	0.000573739
2023-03-08	2.07725e-08	0.216937	0.172	0.109	0.000576208
Nmt2	2.11113e-08	0.17055	0.144	0.091	0.000585607
Rab32	2.11705e-08	0.212943	0.122	0.069	0.000587249
Fbxl20	2.12424e-08	-0.135495	0.423	0.397	0.000589243
Zfyve27	2.17805e-08	0.110829	0.107	0.065	0.000604168
Rogdi	2.20971e-08	-0.254802	0.043	0.092	0.00061295
2900026A02Rik	2.21613e-08	0.20051	0.075	0.034	0.000614732
Thada	2.22085e-08	-0.140638	0.385	0.361	0.000616042
Trpv2	2.23211e-08	0.180603	0.188	0.125	0.000619164
Gtpbp2	2.25922e-08	0.196763	0.3	0.223	0.000626685
Arl11	2.28914e-08	0.207488	0.106	0.057	0.000634985
Tnip2	2.30811e-08	0.226168	0.17	0.108	0.000640248
AY036118	2.34085e-08	-0.122559	0.738	0.723	0.000649328
Acbd3	2.34223e-08	0.113521	0.276	0.21	0.000649712
Tmigd3	2.35948e-08	-0.331039	0.03	0.069	0.000654496
Foxn2	2.35993e-08	0.203365	0.138	0.084	0.000654621
Fbxo34	2.37444e-08	0.12656	0.147	0.098	0.000658645
Susd1	2.38248e-08	0.29316	0.108	0.057	0.000660876
Tmem131	2.41894e-08	-0.27445	0.266	0.285	0.000670989
Ube2h	2.43962e-08	-0.206019	0.423	0.422	0.000676726
Ssh1	2.48365e-08	0.165227	0.122	0.074	0.000688939
Usp18	2.53162e-08	0.218487	0.058	0.023	0.000702247
Id2	2.54342e-08	0.196677	0.045	0.015	0.00070552
Herc1	2.56775e-08	0.107706	0.485	0.406	0.000712267
Daglb	2.69922e-08	-0.23295	0.36	0.372	0.000748736
Mphosph8	2.79104e-08	0.265859	0.182	0.116	0.000774208
Ptprs	2.79235e-08	-0.300153	0.096	0.132	0.00077457
Babam2	2.83368e-08	-0.130526	0.474	0.451	0.000786033
Gm20528	2.83467e-08	0.330344	0.283	0.204	0.000786308
Kdm3b	2.86153e-08	-0.200995	0.395	0.393	0.00079376
Als2cl	2.88443e-08	0.132702	0.038	0.011	0.000800111
Gan	2.9004e-08	0.121619	0.093	0.054	0.000804541
Srebf2	2.94471e-08	0.154087	0.137	0.087	0.000816833
Tbl1xr1	2.97835e-08	-0.146763	0.468	0.454	0.000826164
Spata1	2.99863e-08	-0.25936	0.137	0.148	0.000831791
Col15a1	3.00386e-08	-0.357327	0.07	0.118	0.000833239
Mtmr10	3.01017e-08	0.185333	0.153	0.097	0.000834992
Abca5	3.02047e-08	0.167794	0.059	0.023	0.000837848
Hnrnpdl	3.03312e-08	0.139504	0.384	0.305	0.000841358
Tlr7	3.04418e-08	0.208285	0.434	0.345	0.000844424
Rab14	3.05509e-08	0.132141	0.4	0.322	0.000847452
Pcdh9	3.07725e-08	-0.424112	0.286	0.277	0.000853598
Nrg3	3.12929e-08	-0.439316	0.182	0.224	0.000868034
Spin1	3.21915e-08	0.120114	0.151	0.102	0.000892959
Mrpl1	3.2725e-08	0.186688	0.159	0.101	0.000907759
Nr3c1	3.35031e-08	-0.193526	0.43	0.428	0.000929341
Prkn	3.35064e-08	0.322993	0.49	0.401	0.000929435
Nup98	3.3509e-08	0.115594	0.323	0.255	0.000929507
Vwa8	3.38328e-08	0.146033	0.278	0.206	0.000938488
Arhgap31	3.45496e-08	-0.142036	0.335	0.308	0.000958373
Nr1d2	3.48902e-08	0.157983	0.207	0.144	0.000967819
Rnf2	3.55521e-08	0.201587	0.245	0.175	0.00098618
Hk3	3.58801e-08	0.301096	0.213	0.142	0.000995279
Hrh2	3.59392e-08	-0.224159	0.013	0.044	0.000996917
Cmc1	3.6132e-08	0.155058	0.147	0.093	0.00100227
I830077J02Rik	3.61653e-08	-0.35012	0.095	0.153	0.00100319
Flrt2	3.66506e-08	0.168246	0.04	0.012	0.00101665
Nudt5	3.70764e-08	0.1575	0.181	0.122	0.00102846
Rbm42	3.73148e-08	0.155804	0.08	0.041	0.00103507
Cln8	3.79203e-08	0.198282	0.073	0.033	0.00105187
4933406F09Rik	3.81458e-08	-0.156042	0	0.014	0.00105813
Ubr5	3.85209e-08	-0.100658	0.333	0.307	0.00106853
Max	4.02658e-08	0.221249	0.189	0.125	0.00111693
Myo18a	4.03344e-08	-0.333845	0.161	0.2	0.00111884
Txn1	4.08203e-08	0.122732	0.052	0.022	0.00113231
Gm15614	4.15105e-08	-0.352837	0.113	0.148	0.00115146
Gm27017	4.21421e-08	-0.276465	0.159	0.188	0.00116898
Arhgef6	4.25383e-08	-0.262687	0.252	0.277	0.00117997
Gm13293	4.26589e-08	-0.232792	0.012	0.041	0.00118332
Plin3	4.2938e-08	0.184315	0.039	0.012	0.00119106
Zfp709	4.3454e-08	0.199255	0.064	0.027	0.00120537
Qrich1	4.35543e-08	0.121119	0.327	0.255	0.00120815
1810058I24Rik	4.36061e-08	0.18128	0.061	0.025	0.00120959
Prpsap2	4.38543e-08	-0.353882	0.125	0.174	0.00121647
Camkk2	4.39262e-08	-0.251569	0.228	0.241	0.00121847
Tmem170b	4.48624e-08	-0.32492	0.137	0.166	0.00124444
Xrcc1	4.62539e-08	0.209356	0.083	0.041	0.00128304
Parp14	4.67007e-08	0.10421	0.215	0.158	0.00129543
Nt5dc3	4.70568e-08	0.167229	0.096	0.051	0.00130531
Ints7	4.93446e-08	0.198373	0.11	0.062	0.00136877
Cdc14a	5.01913e-08	-0.338866	0.078	0.119	0.00139226
Tatdn2	5.04642e-08	0.228235	0.118	0.066	0.00139983
Ctns	5.10205e-08	0.187324	0.125	0.075	0.00141526
Dtd1	5.19255e-08	0.21495	0.113	0.064	0.00144036
Gbe1	5.19619e-08	0.20533	0.203	0.138	0.00144137
Plaat3	5.20513e-08	0.137957	0.041	0.013	0.00144385
H2-K1	5.39768e-08	0.273958	0.27	0.194	0.00149726
Naa20	5.43557e-08	0.139882	0.222	0.162	0.00150777
Glipr1	5.50465e-08	0.184115	0.056	0.022	0.00152693
Csnk1g3	5.63461e-08	0.163773	0.325	0.25	0.00156298
Fcgr3	5.66732e-08	-0.319022	0.189	0.235	0.00157206
Vps72	5.69892e-08	0.200641	0.139	0.085	0.00158082
Dhx9	5.75942e-08	-0.122424	0.353	0.332	0.0015976
Creb1	5.76046e-08	-0.129251	0.357	0.338	0.00159789
Gm2682	5.8253e-08	0.690888	0.012	0	0.00161588
Vps35l	5.9807e-08	0.268283	0.221	0.15	0.00165899
Naa35	5.98092e-08	-0.187036	0.294	0.291	0.00165905
Znrf1	6.03579e-08	0.181545	0.375	0.292	0.00167427
Sil1	6.07928e-08	0.109224	0.24	0.18	0.00168633
Clint1	6.1225e-08	-0.18341	0.485	0.472	0.00169832
Ate1	6.16505e-08	0.1944	0.204	0.14	0.00171012
Vps39	6.18572e-08	0.180417	0.208	0.144	0.00171586
Trim35	6.40574e-08	0.162482	0.206	0.146	0.00177689
Rsbn1l	6.49176e-08	0.118324	0.433	0.355	0.00180075
Rars	6.54153e-08	0.1883	0.124	0.073	0.00181455
Cdc37l1	6.63496e-08	0.119974	0.342	0.268	0.00184047
Trip11	6.78122e-08	0.107082	0.376	0.302	0.00188104
Pbx3	6.79095e-08	-0.271183	0.238	0.248	0.00188374
Fyco1	6.8541e-08	-0.201067	0.253	0.259	0.00190126
Gramd1b	6.85872e-08	0.25198	0.187	0.123	0.00190254
1700066B19Rik	6.90148e-08	-0.304685	0.039	0.079	0.0019144
1700110K17Rik	6.91443e-08	0.15912	0.053	0.021	0.00191799
Slc29a3	6.98921e-08	-0.284549	0.282	0.312	0.00193874
Dpy19l4	6.99618e-08	-0.218414	0.348	0.352	0.00194067
Scmh1	7.08256e-08	-0.154034	0.36	0.333	0.00196463
Vgll4	7.12564e-08	-0.282697	0.304	0.335	0.00197658
Cog7	7.16108e-08	0.119846	0.106	0.065	0.00198641
Acss1	7.40787e-08	-0.356591	0.218	0.272	0.00205487
Slc15a3	7.4108e-08	0.211399	0.166	0.107	0.00205568
Disp1	7.45419e-08	0.109106	0.145	0.096	0.00206772
Tmsb4x	7.46942e-08	-0.27844	0.306	0.355	0.00207194
Slc25a13	7.50464e-08	0.145384	0.11	0.066	0.00208171
Psmd1	7.55548e-08	0.128147	0.249	0.185	0.00209581
Thap3	7.61252e-08	0.103048	0.261	0.201	0.00211164
Sfi1	7.65706e-08	-0.271852	0.213	0.234	0.00212399
Lingo2	7.70047e-08	-0.329609	0.086	0.107	0.00213603
Nqo2	7.80267e-08	0.197235	0.081	0.039	0.00216438
Cul1	7.87198e-08	-0.232523	0.385	0.396	0.00218361
Hbp1	7.95615e-08	0.191172	0.232	0.165	0.00220696
Mtch2	8.26472e-08	0.147691	0.144	0.094	0.00229255
Cfap20	8.26757e-08	0.120389	0.132	0.087	0.00229334
Kmt2c	8.65657e-08	-0.176593	0.536	0.534	0.00240125
Nvl	8.72997e-08	0.101387	0.259	0.2	0.00242161
Rasgef1a	8.86467e-08	0.144043	0.036	0.01	0.00245897
Mob3b	8.87791e-08	0.225494	0.058	0.023	0.00246264
Msi2	8.89962e-08	-0.167602	0.367	0.358	0.00246866
Numa1	9.16021e-08	0.105163	0.273	0.212	0.00254095
Nfatc2	9.26672e-08	-0.320697	0.175	0.227	0.0025705
Ncor2	9.47419e-08	-0.145626	0.232	0.22	0.00262805
Hacd4	9.49738e-08	0.150883	0.155	0.104	0.00263448
1600010M07Rik	9.68062e-08	-0.129396	0.23	0.215	0.00268531
Prmt2	9.90369e-08	0.158457	0.115	0.068	0.00274718
Amn1	1.00502e-07	0.135302	0.193	0.137	0.00278784
Ctif	1.01923e-07	-0.33419	0.148	0.181	0.00282723
Dop1b	1.03933e-07	0.242345	0.164	0.103	0.002883
Ppp2r5c	1.04729e-07	-0.124412	0.393	0.371	0.00290508
B3galt5	1.07621e-07	-0.323622	0.099	0.144	0.0029853
Tmpo	1.0834e-07	0.264551	0.159	0.099	0.00300525
Gm15503	1.09361e-07	-0.267996	0.071	0.113	0.00303356
Usp15	1.10978e-07	-0.11842	0.373	0.353	0.00307842
Ist1	1.11755e-07	0.110987	0.142	0.094	0.00309996
Tacc2	1.12556e-07	0.14892	0.053	0.022	0.00312218
Ybx1	1.12953e-07	0.169953	0.175	0.118	0.00313322
Fcer1g	1.1296e-07	0.136199	0.383	0.307	0.0031334
Sdk1	1.13988e-07	-0.193822	0.328	0.311	0.00316191
Tnf	1.15631e-07	0.151149	0.067	0.03	0.00320749
Ehd4	1.16948e-07	-0.164787	0.318	0.313	0.00324402
E230032D23Rik	1.18862e-07	0.142574	0.052	0.022	0.00329712
Colgalt1	1.21086e-07	0.100742	0.194	0.141	0.00335879
Spidr	1.21155e-07	0.135314	0.301	0.231	0.00336071
Ptpn22	1.24405e-07	0.380589	0.077	0.037	0.00345088
Zfp942	1.25469e-07	0.213445	0.138	0.085	0.0034804
Hmgcl	1.2551e-07	0.190353	0.194	0.133	0.00348154
Rab6b	1.25993e-07	-0.31767	0.14	0.179	0.00349493
Rabgap1	1.28228e-07	0.131647	0.421	0.343	0.00355691
Pex1	1.28906e-07	0.126826	0.111	0.068	0.00357571
Nedd9	1.3089e-07	0.296787	0.063	0.027	0.00363075
Lrrfip1	1.32262e-07	0.107936	0.391	0.318	0.00366882
Ccnt2	1.33192e-07	0.1124	0.347	0.276	0.00369462
Gm29927	1.33957e-07	-0.137505	0.001	0.017	0.00371584
Paqr3	1.34154e-07	-0.390154	0.096	0.142	0.00372129
Ssu72	1.3434e-07	0.113874	0.233	0.174	0.00372647
Alox5ap	1.3603e-07	-0.296296	0.043	0.081	0.00377333
Atp13a3	1.36175e-07	-0.216269	0.235	0.244	0.00377735
Nova1	1.36743e-07	-0.303498	0.058	0.092	0.00379312
Acvr2a	1.37075e-07	-0.294911	0.134	0.161	0.00380231
Mras	1.41411e-07	-0.267072	0.04	0.07	0.00392261
Gm27008	1.41696e-07	-0.361897	0.082	0.113	0.0039305
Wdr62	1.42745e-07	0.219617	0.06	0.025	0.00395961
Rasa3	1.4352e-07	0.130236	0.348	0.275	0.00398111
Zfp438	1.44949e-07	0.160569	0.159	0.105	0.00402075
9930111J21Rik2	1.48436e-07	0.15087	0.236	0.174	0.00411748
[truncated: 295 more rows]
